# Supplementary material for: Rising dengue risk with increasing El Niño–Southern Oscillation amplitude and teleconnections
Source: Nat Commun. 2025 Sep 29;16:8629. doi: 10.1038/s41467-025-63655-0 (PMC12480917; doi:10.1038/s41467-025-63655-0)
Supplement: Supplementary file 4 — Source Data [file 41467_2025_63655_MOESM4_ESM.xlsx]

## Sheet: Figure 1a
Figure 1a	Year	NINO3.4 (detrended)	Global cases (detrended, standardised)
	1980	0.324976	0.748116
	1981	-0.411251	1.07496
	1982	-0.16581	0.464517
	1983	2.06696	0.506889
	1984	-0.707597	0.281707
	1985	-1.14716	0.233826
	1986	-0.65505	0.11662
	1987	1.05972	0.81382
	1988	0.64883	-0.0413257
	1989	-1.84873	-0.129566
	1990	-0.0166228	-0.138766
	1991	0.345484	-0.148868
	1992	1.71626	-0.497349
	1993	0.102698	-0.526293
	1994	0.0781377	-0.511945
	1995	0.979578	-0.259242
	1996	-0.899649	-0.406523
	1997	-0.525542	-0.155524
	1998	2.22223	0.562216
	1999	-1.56133	-0.840437
	2000	-1.67222	-0.836979
	2001	-0.746448	-0.263188
	2002	-0.183341	0.4777
	2003	0.890432	-0.721965
	2004	0.341539	-1.23343
	2005	0.616312	-1.05678
	2006	-0.799581	-0.929881
	2007	0.698859	-0.115015
	2008	-1.5947	-1.37049
	2009	-0.793927	-0.204456
	2010	1.55485	0.491381	spearman's r(2010-2019)	P(2010-2019)
	2011	-1.35071	-0.475289
	2012	-0.798607	-0.654639
	2013	-0.363833	1.61429
	2014	-0.36706	-0.612853
	2015	0.62738	1.67189
	2016	2.56915	2.17976
	2017	-0.248073	-1.23395
	2018	-0.833966	-1.35644
	2019	0.847807	3.48351	0.68*	0.03

## Sheet: Figure 1b
Figure 1b	dengue_total	year	case	de_incidence	NINO34_lag0
	ANGUILLA	1980	0	20.616	0.436
	ANGUILLA	1981	0	16.8714	-0.305333
	ANGUILLA	1982	0	13.1269	-0.065
	ANGUILLA	1983	2	39.6808	2.16267
	ANGUILLA	1984	0	5.63776	-0.617
	ANGUILLA	1985	0	1.89321	-1.06167
	ANGUILLA	1986	0	-1.85134	-0.574667
	ANGUILLA	1987	0	-5.5959	1.135
	ANGUILLA	1988	0	-9.34045	0.719
	ANGUILLA	1989	0	-13.085	-1.78367
	ANGUILLA	1990	12	127.471	0.0433333
	ANGUILLA	1991	0	-20.5741	0.400333
	ANGUILLA	1992	0	-24.3187	1.766
	ANGUILLA	1993	0	-28.0632	0.147333
	ANGUILLA	1994	0	-31.8078	0.117667
	ANGUILLA	1995	4	6.11433	1.014
	ANGUILLA	1996	1	-29.158	-0.870333
	ANGUILLA	1997	0	-43.0414	-0.501333
	ANGUILLA	1998	0	-46.786	2.24133
	ANGUILLA	1999	12	61.3889	-1.54733
	ANGUILLA	2000	3	-27.1184	-1.66333
	ANGUILLA	2001	25	162.361	-0.742667
	ANGUILLA	2002	5	-18.5116	-0.184667
	ANGUILLA	2003	2	-48.4788	0.884
	ANGUILLA	2004	0	-69.2533	0.33
	ANGUILLA	2005	0	-72.9979	0.599667
	ANGUILLA	2006	0	-76.7424	-0.821333
	ANGUILLA	2007	0	-80.487	0.672
	ANGUILLA	2008	9	-13.5324	-1.62667
	ANGUILLA	2009	0	-87.9761	-0.831
	ANGUILLA	2010	1	-84.1288	1.51267
	ANGUILLA	2011	9	-28.0091	-1.398
	ANGUILLA	2012	7	-47.1845	-0.851
	ANGUILLA	2013	8	-44.5602	-0.421333
	ANGUILLA	2014	86	502.366	-0.429667
	ANGUILLA	2015	8	-55.366	0.559667
	ANGUILLA	2016	50	223.353	2.49633
	ANGUILLA	2017	22	28.5876	-0.326
	ANGUILLA	2018	1	-115.09	-0.917
	ANGUILLA	2019	6	-86.4099	0.759667
	ANTIGUA AND BARBUDA	1980	1	52.0848	0.436
	ANTIGUA AND BARBUDA	1981	77	163.901	-0.305333
	ANTIGUA AND BARBUDA	1982	5	48.2765	-0.065
	ANTIGUA AND BARBUDA	1983	1	37.1742	2.16267
	ANTIGUA AND BARBUDA	1984	0	30.6792	-0.617
	ANTIGUA AND BARBUDA	1985	0	25.7131	-1.06167
	ANTIGUA AND BARBUDA	1986	0	20.7469	-0.574667
	ANTIGUA AND BARBUDA	1987	0	15.7808	1.135
	ANTIGUA AND BARBUDA	1988	0	10.8147	0.719
	ANTIGUA AND BARBUDA	1989	0	5.84857	-1.78367
	ANTIGUA AND BARBUDA	1990	1	2.46153	0.0433333
	ANTIGUA AND BARBUDA	1991	1	-2.51219	0.400333
	ANTIGUA AND BARBUDA	1992	0	-9.04979	1.766
	ANTIGUA AND BARBUDA	1993	0	-14.0159	0.147333
	ANTIGUA AND BARBUDA	1994	0	-18.982	0.117667
	ANTIGUA AND BARBUDA	1995	56	57.9256	1.014
	ANTIGUA AND BARBUDA	1996	12	-11.7218	-0.870333
	ANTIGUA AND BARBUDA	1997	9	-21.2431	-0.501333
	ANTIGUA AND BARBUDA	1998	4	-33.3348	2.24133
	ANTIGUA AND BARBUDA	1999	2	-41.1034	-1.54733
	ANTIGUA AND BARBUDA	2000	8	-38.1199	-1.66333
	ANTIGUA AND BARBUDA	2001	20	-27.5033	-0.742667
	ANTIGUA AND BARBUDA	2002	5	-52.2339	-0.184667
	ANTIGUA AND BARBUDA	2003	1	-62.3963	0.884
	ANTIGUA AND BARBUDA	2004	0	-68.6432	0.33
	ANTIGUA AND BARBUDA	2005	0	-73.6094	0.599667
	ANTIGUA AND BARBUDA	2006	0	-78.5755	-0.821333
	ANTIGUA AND BARBUDA	2007	0	-83.5416	0.672
	ANTIGUA AND BARBUDA	2008	17	-68.0876	-1.62667
	ANTIGUA AND BARBUDA	2009	0	-93.4739	-0.831
	ANTIGUA AND BARBUDA	2010	3	-94.9392	1.51267
	ANTIGUA AND BARBUDA	2011	7	-95.335	-1.398
	ANTIGUA AND BARBUDA	2012	10	-96.9663	-0.851
	ANTIGUA AND BARBUDA	2013	3	-109.948	-0.421333
	ANTIGUA AND BARBUDA	2014	37	-76.8414	-0.429667
	ANTIGUA AND BARBUDA	2015	14	-107.705	0.559667
	ANTIGUA AND BARBUDA	2016	103	-14.505	2.49633
	ANTIGUA AND BARBUDA	2017	1	-132.105	-0.326
	ANTIGUA AND BARBUDA	2018	8	-129.438	-0.917
	ANTIGUA AND BARBUDA	2019	1223	1184.52	0.759667
	ARUBA	1980	1	214.83	0.436
	ARUBA	1981	1	191.04	-0.305333
	ARUBA	1982	1	167.245	-0.065
	ARUBA	1983	1	143.45	2.16267
	ARUBA	1984	1	119.656	-0.617
	ARUBA	1985	1	95.8672	-1.06167
	ARUBA	1986	1	72.0837	-0.574667
	ARUBA	1987	1	48.3046	1.135
	ARUBA	1988	1	24.5259	0.719
	ARUBA	1989	1	0.737905	-1.78367
	ARUBA	1990	1	-23.07	0.0433333
	ARUBA	1991	1	-46.8999	0.400333
	ARUBA	1992	1	-70.7303	1.766
	ARUBA	1993	1	-94.5546	0.147333
	ARUBA	1994	1	-118.38	0.117667
	ARUBA	1995	37	-95.479	1.014
	ARUBA	1996	10	-154.69	-0.870333
	ARUBA	1997	1	-189.841	-0.501333
	ARUBA	1998	1	-213.659	2.24133
	ARUBA	1999	130	-88.9721	-1.54733
	ARUBA	2000	76	-177.111	-1.66333
	ARUBA	2001	0	-286.189	-0.742667
	ARUBA	2002	25	-282.732	-0.184667
	ARUBA	2003	1	-332.674	0.884
	ARUBA	2004	173	-172.587	0.33
	ARUBA	2005	0	-381.316	0.599667
	ARUBA	2006	5	-399.868	-0.821333
	ARUBA	2007	0	-428.879	0.672
	ARUBA	2008	0	-452.661	-1.62667
	ARUBA	2009	845	375.269	-0.831
	ARUBA	2010	1415	909.967	1.51267
	ARUBA	2011	3027	2464.5	-1.398
	ARUBA	2012	0	-547.787	-0.851
	ARUBA	2013	528	-58.3494	-0.421333
	ARUBA	2014	400	-209.228	-0.429667
	ARUBA	2015	335	-297.811	0.559667
	ARUBA	2016	1319	614.786	2.49633
	ARUBA	2017	1734	977.858	-0.326
	ARUBA	2018	9	-681.983	-0.917
	ARUBA	2019	106	-614.674	0.759667
	BAHAMAS	1980	0	28.0372	0.436
	BAHAMAS	1981	0	23.8758	-0.305333
	BAHAMAS	1982	0	19.7145	-0.065
	BAHAMAS	1983	0	15.5532	2.16267
	BAHAMAS	1984	0	11.3919	-0.617
	BAHAMAS	1985	0	7.23059	-1.06167
	BAHAMAS	1986	0	3.06928	-0.574667
	BAHAMAS	1987	0	-1.09203	1.135
	BAHAMAS	1988	0	-5.25334	0.719
	BAHAMAS	1989	87	23.3546	-1.78367
	BAHAMAS	1990	2	-12.8371	0.0433333
	BAHAMAS	1991	0	-17.7373	0.400333
	BAHAMAS	1992	0	-21.8986	1.766
	BAHAMAS	1993	1	-25.7129	0.147333
	BAHAMAS	1994	1	-29.8811	0.117667
	BAHAMAS	1995	1	-34.0487	1.014
	BAHAMAS	1996	0	-38.5438	-0.870333
	BAHAMAS	1997	0	-42.7052	-0.501333
	BAHAMAS	1998	336	59.6656	2.24133
	BAHAMAS	1999	0	-51.0278	-1.54733
	BAHAMAS	2000	0	-55.1891	-1.66333
	BAHAMAS	2001	0	-59.3504	-0.742667
	BAHAMAS	2002	0	-63.5117	-0.184667
	BAHAMAS	2003	180	-14.4957	0.884
	BAHAMAS	2004	1	-71.5429	0.33
	BAHAMAS	2005	0	-75.9957	0.599667
	BAHAMAS	2006	1	-79.8734	-0.821333
	BAHAMAS	2007	0	-84.3183	0.672
	BAHAMAS	2008	1	-88.2039	-1.62667
	BAHAMAS	2009	0	-92.6409	-0.831
	BAHAMAS	2010	8	-94.659	1.51267
	BAHAMAS	2011	7000	1751.13	-1.398
	BAHAMAS	2012	3	-104.34	-0.851
	BAHAMAS	2013	3	-108.508	-0.421333
	BAHAMAS	2014	146	-75.928	-0.429667
	BAHAMAS	2015	10	-115.062	0.559667
	BAHAMAS	2016	82	-101.062	2.49633
	BAHAMAS	2017	14	-122.423	-0.326
	BAHAMAS	2018	10	-127.605	-0.917
	BAHAMAS	2019	27	-127.58	0.759667
	BANGLADESH	1980	4	3.24698	0.436
	BANGLADESH	1981	4	2.92903	-0.305333
	BANGLADESH	1982	1	2.60769	-0.065
	BANGLADESH	1983	1	2.28983	2.16267
	BANGLADESH	1984	1	1.97198	-0.617
	BANGLADESH	1985	1	1.65412	-1.06167
	BANGLADESH	1986	0	1.33525	-0.574667
	BANGLADESH	1987	0	1.01743	1.135
	BANGLADESH	1988	0	0.699599	0.719
	BANGLADESH	1989	0	0.381771	-1.78367
	BANGLADESH	1990	0	0.063944	0.0433333
	BANGLADESH	1991	0	-0.253883	0.400333
	BANGLADESH	1992	0	-0.571711	1.766
	BANGLADESH	1993	0	-0.889538	0.147333
	BANGLADESH	1994	0	-1.20737	0.117667
	BANGLADESH	1995	0	-1.52519	1.014
	BANGLADESH	1996	0	-1.84302	-0.870333
	BANGLADESH	1997	35	-2.13217	-0.501333
	BANGLADESH	1998	0	-2.47867	2.24133
	BANGLADESH	1999	273	-2.58113	-1.54733
	BANGLADESH	2000	11122	5.49447	-1.66333
	BANGLADESH	2001	4860	0.258875	-0.742667
	BANGLADESH	2002	12236	5.37184	-0.184667
	BANGLADESH	2003	972	-3.35574	0.884
	BANGLADESH	2004	7868	1.28337	0.33
	BANGLADESH	2005	2096	-3.21602	0.599667
	BANGLADESH	2006	4398	-1.93777	-0.821333
	BANGLADESH	2007	466	-5.01582	0.672
	BANGLADESH	2008	1153	-4.86408	-1.62667
	BANGLADESH	2009	474	-5.65168	-0.831
	BANGLADESH	2010	409	-6.01698	1.51267
	BANGLADESH	2011	671	-6.16373	-1.398
	BANGLADESH	2012	1949	-5.64679	-0.851
	BANGLADESH	2013	375	-7.00263	-0.421333
	BANGLADESH	2014	375	-7.32347	-0.429667
	BANGLADESH	2015	3162	-5.87832	0.559667
	BANGLADESH	2016	6161	-4.34375	2.49633
	BANGLADESH	2017	2769	-6.80596	-0.326
	BANGLADESH	2018	11148	-2.02454	-0.917
	BANGLADESH	2019	111354	58.1237	0.759667
	BARBADOS	1980	0	37.0907	0.436
	BARBADOS	1981	6	27.8358	-0.305333
	BARBADOS	1982	99	52.5952	-0.065
	BARBADOS	1983	63	26.8193	2.16267
	BARBADOS	1984	63	15.1346	-0.617
	BARBADOS	1985	0	-20.9632	-1.06167
	BARBADOS	1986	0	-32.574	-0.574667
	BARBADOS	1987	78	-14.0286	1.135
	BARBADOS	1988	10	-51.931	0.719
	BARBADOS	1989	45	-50.0156	-1.78367
	BARBADOS	1990	236	12.1491	0.0433333
	BARBADOS	1991	21	-82.5323	0.400333
	BARBADOS	1992	4	-100.701	1.766
	BARBADOS	1993	55	-92.7762	0.147333
	BARBADOS	1994	114	-81.9009	0.117667
	BARBADOS	1995	978	235.78	1.014
	BARBADOS	1996	130	-99.2132	-0.870333
	BARBADOS	1997	202	-83.5518	-0.501333
	BARBADOS	1998	852	151.262	2.24133
	BARBADOS	1999	704	82.981	-1.54733
	BARBADOS	2000	744	85.9937	-1.66333
	BARBADOS	2001	1057	191.566	-0.742667
	BARBADOS	2002	740	59.374	-0.184667
	BARBADOS	2003	557	-21.7321	0.884
	BARBADOS	2004	349	-111.589	0.33
	BARBADOS	2005	320	-134.43	0.599667
	BARBADOS	2006	1	-264.42	-0.821333
	BARBADOS	2007	0	-276.4	0.672
	BARBADOS	2008	1	-287.644	-1.62667
	BARBADOS	2009	55	-279.534	-0.831
	BARBADOS	2010	2917	750.61	1.51267
	BARBADOS	2011	745	-52.4123	-1.398
	BARBADOS	2012	912	-4.25515	-0.851
	BARBADOS	2013	2848	682.595	-0.421333
	BARBADOS	2014	2689	611.358	-0.429667
	BARBADOS	2015	503	-188.405	0.559667
	BARBADOS	2016	1732	240.673	2.49633
	BARBADOS	2017	597	-178.673	-0.326
	BARBADOS	2018	67	-380.164	-0.917
	BARBADOS	2019	117	-373.971	0.759667
	BELIZE	1980	4	145.342	0.436
	BELIZE	1981	7	130.88	-0.305333
	BELIZE	1982	482	426.018	-0.065
	BELIZE	1983	26	110.014	2.16267
	BELIZE	1984	127	156.456	-0.617
	BELIZE	1985	0	60.5315	-1.06167
	BELIZE	1986	5	47.1112	-0.574667
	BELIZE	1987	0	27.7098	1.135
	BELIZE	1988	0	11.299	0.719
	BELIZE	1989	0	-5.11189	-1.78367
	BELIZE	1990	2	-20.4274	0.0433333
	BELIZE	1991	0	-37.9336	0.400333
	BELIZE	1992	0	-54.3444	1.766
	BELIZE	1993	0	-70.7552	0.147333
	BELIZE	1994	0	-87.1661	0.117667
	BELIZE	1995	107	-51.0115	1.014
	BELIZE	1996	0	-119.988	-0.870333
	BELIZE	1997	210	-39.6765	-0.501333
	BELIZE	1998	18	-144.806	2.24133
	BELIZE	1999	3	-167.931	-1.54733
	BELIZE	2000	4	-183.967	-1.66333
	BELIZE	2001	3	-200.833	-0.742667
	BELIZE	2002	41	-202.436	-0.184667
	BELIZE	2003	9	-231.454	0.884
	BELIZE	2004	2	-250.54	0.33
	BELIZE	2005	380	-132.153	0.599667
	BELIZE	2006	9	-280.979	-0.821333
	BELIZE	2007	40	-287.047	0.672
	BELIZE	2008	23	-309.393	-1.62667
	BELIZE	2009	1457	130.432	-0.831
	BELIZE	2010	2178	326.435	1.51267
	BELIZE	2011	469	-223.83	-1.398
	BELIZE	2012	1421	39.0268	-0.851
	BELIZE	2013	2690	381.444	-0.421333
	BELIZE	2014	2633	331.917	-0.429667
	BELIZE	2015	2381	229.832	0.559667
	BELIZE	2016	2659	275.701	2.49633
	BELIZE	2017	1627	-30.3932	-0.326
	BELIZE	2018	1322	-135.013	-0.917
	BELIZE	2019	3636	437.039	0.759667
	BERMUDA	1980	1	0.223122	0.436
	BERMUDA	1981	1	0.227273	-0.305333
	BERMUDA	1982	1	0.23098	-0.065
	BERMUDA	1983	1	0.232247	2.16267
	BERMUDA	1984	1	0.233402	-0.617
	BERMUDA	1985	1	0.235384	-1.06167
	BERMUDA	1986	1	0.237337	-0.574667
	BERMUDA	1987	1	0.240046	1.135
	BERMUDA	1988	1	0.24207	0.719
	BERMUDA	1989	1	0.244458	-1.78367
	BERMUDA	1990	1	0.247342	0.0433333
	BERMUDA	1991	1	0.27283	0.400333
	BERMUDA	1992	1	0.301926	1.766
	BERMUDA	1993	1	0.309578	0.147333
	BERMUDA	1994	1	0.314623	0.117667
	BERMUDA	1995	0	-1.35437	1.014
	BERMUDA	1996	0	-1.33759	-0.870333
	BERMUDA	1997	0	-1.32082	-0.501333
	BERMUDA	1998	0	-1.30404	2.24133
	BERMUDA	1999	3	3.6079	-1.54733
	BERMUDA	2000	0	-1.27048	-1.66333
	BERMUDA	2001	0	-1.25371	-0.742667
	BERMUDA	2002	0	-1.23693	-0.184667
	BERMUDA	2003	0	-1.22015	0.884
	BERMUDA	2004	0	-1.20337	0.33
	BERMUDA	2005	2	1.9309	0.599667
	BERMUDA	2006	2	1.92985	-0.821333
	BERMUDA	2007	0	-1.15304	0.672
	BERMUDA	2008	0	-1.13626	-1.62667
	BERMUDA	2009	0	-1.11949	-0.831
	BERMUDA	2010	2	1.96836	1.51267
	BERMUDA	2011	1	0.462919	-1.398
	BERMUDA	2012	0	-1.06915	-0.851
	BERMUDA	2013	1	0.486061	-0.421333
	BERMUDA	2014	1	0.499603	-0.429667
	BERMUDA	2015	0	-1.01882	0.559667
	BERMUDA	2016	2	2.09614	2.49633
	BERMUDA	2017	0	-0.985266	-0.326
	BERMUDA	2018	0	-0.968489	-0.917
	BERMUDA	2019	2	2.17764	0.759667
	BHUTAN	1980	1	6.5503	0.436
	BHUTAN	1981	1	5.00155	-0.305333
	BHUTAN	1982	1	3.45317	-0.065
	BHUTAN	1983	1	1.90508	2.16267
	BHUTAN	1984	1	0.357266	-0.617
	BHUTAN	1985	0	-1.39665	-1.06167
	BHUTAN	1986	0	-2.93788	-0.574667
	BHUTAN	1987	0	-4.47911	1.135
	BHUTAN	1988	0	-6.02033	0.719
	BHUTAN	1989	0	-7.56156	-1.78367
	BHUTAN	1990	0	-9.10279	0.0433333
	BHUTAN	1991	0	-10.644	0.400333
	BHUTAN	1992	0	-12.1852	1.766
	BHUTAN	1993	0	-13.7265	0.147333
	BHUTAN	1994	0	-15.2677	0.117667
	BHUTAN	1995	0	-16.8089	1.014
	BHUTAN	1996	0	-18.3502	-0.870333
	BHUTAN	1997	0	-19.8914	-0.501333
	BHUTAN	1998	0	-21.4326	2.24133
	BHUTAN	1999	0	-22.9738	-1.54733
	BHUTAN	2000	0	-24.5151	-1.66333
	BHUTAN	2001	0	-26.0563	-0.742667
	BHUTAN	2002	0	-27.5975	-0.184667
	BHUTAN	2003	0	-29.1387	0.884
	BHUTAN	2004	2579	366.095	0.33
	BHUTAN	2005	11	-30.5629	0.599667
	BHUTAN	2006	116	-16.5328	-0.821333
	BHUTAN	2007	120	-17.6984	0.672
	BHUTAN	2008	73	-26.2611	-1.62667
	BHUTAN	2009	351	11.9236	-0.831
	BHUTAN	2010	887	85.7963	1.51267
	BHUTAN	2011	712	58.3449	-1.398
	BHUTAN	2012	1101	109.664	-0.851
	BHUTAN	2013	111	-29.3224	-0.421333
	BHUTAN	2014	0	-46.0922	-0.429667
	BHUTAN	2015	1	-47.4989	0.559667
	BHUTAN	2016	340	-3.82691	2.49633
	BHUTAN	2017	29	-46.8806	-0.326
	BHUTAN	2018	0	-52.2571	-0.917
	BHUTAN	2019	90	-42.0714	0.759667
	BOLIVIA	1980	0	52.8851	0.436
	BOLIVIA	1981	0	46.0837	-0.305333
	BOLIVIA	1982	0	39.2822	-0.065
	BOLIVIA	1983	0	32.4808	2.16267
	BOLIVIA	1984	0	25.6793	-0.617
	BOLIVIA	1985	0	18.8779	-1.06167
	BOLIVIA	1986	0	12.0764	-0.574667
	BOLIVIA	1987	1994	35.2085	1.135
	BOLIVIA	1988	4847	69.7103	0.719
	BOLIVIA	1989	0	-8.3279	-1.78367
	BOLIVIA	1990	0	-15.1293	0.0433333
	BOLIVIA	1991	0	-21.9308	0.400333
	BOLIVIA	1992	0	-28.7322	1.766
	BOLIVIA	1993	0	-35.5337	0.147333
	BOLIVIA	1994	0	-42.3351	0.117667
	BOLIVIA	1995	7	-49.0473	1.014
	BOLIVIA	1996	284	-52.3833	-0.870333
	BOLIVIA	1997	539	-56.1159	-0.501333
	BOLIVIA	1998	534	-63.097	2.24133
	BOLIVIA	1999	332	-72.4083	-1.54733
	BOLIVIA	2000	118	-81.7705	-1.66333
	BOLIVIA	2001	340	-86.0578	-0.742667
	BOLIVIA	2002	892	-86.7249	-0.184667
	BOLIVIA	2003	6548	-31.2535	0.884
	BOLIVIA	2004	7390	-30.1654	0.33
	BOLIVIA	2005	4292	-71.3814	0.599667
	BOLIVIA	2006	2040	-102.575	-0.821333
	BOLIVIA	2007	7332	-55.2531	0.672
	BOLIVIA	2008	3181	-105.361	-1.62667
	BOLIVIA	2009	84047	691.822	-0.831
	BOLIVIA	2010	5191	-100.382	1.51267
	BOLIVIA	2011	26681	98.681	-1.398
	BOLIVIA	2012	42704	239.262	-0.851
	BOLIVIA	2013	13050	-50.0921	-0.421333
	BOLIVIA	2014	22625	28.8818	-0.429667
	BOLIVIA	2015	27099	59.1879	0.559667
	BOLIVIA	2016	32386	95.5759	2.49633
	BOLIVIA	2017	9239	-117.976	-0.326
	BOLIVIA	2018	7727	-138.997	-0.917
	BOLIVIA	2019	19987	-42.6637	0.759667
	BRAZIL	1980	0	121.469	0.436
	BRAZIL	1981	0	104.252	-0.305333
	BRAZIL	1982	11000	95.6246	-0.065
	BRAZIL	1983	0	69.8182	2.16267
	BRAZIL	1984	0	52.6011	-0.617
	BRAZIL	1985	0	35.384	-1.06167
	BRAZIL	1986	46309	51.3292	-0.574667
	BRAZIL	1987	88407	63.0045	1.135
	BRAZIL	1988	1570	-15.1864	0.719
	BRAZIL	1989	5367	-29.8581	-1.78367
	BRAZIL	1990	39596	-24.4278	0.0433333
	BRAZIL	1991	104586	0.28835	0.400333
	BRAZIL	1992	1658	-84.0721	1.766
	BRAZIL	1993	7388	-97.6898	0.147333
	BRAZIL	1994	56609	-84.4047	0.117667
	BRAZIL	1995	137422	-52.7446	1.014
	BRAZIL	1996	183831	-43.2872	-0.870333
	BRAZIL	1997	254109	-20.4563	-0.501333
	BRAZIL	1998	535388	124.581	2.24133
	BRAZIL	1999	209740	-84.7581	-1.54733
	BRAZIL	2000	239929	-86.4511	-1.66333
	BRAZIL	2001	413067	-8.30518	-0.742667
	BRAZIL	2002	780644	175.239	-0.184667
	BRAZIL	2003	341902	-87.3126	0.884
	BRAZIL	2004	112928	-230.607	0.33
	BRAZIL	2005	203789	-199.861	0.599667
	BRAZIL	2006	346550	-142.641	-0.821333
	BRAZIL	2007	559954	-49.8834	0.672
	BRAZIL	2008	73434	-322.496	-1.62667
	BRAZIL	2009	528883	-105.931	-0.831
	BRAZIL	2010	1004392	116.479	1.51267
	BRAZIL	2011	764032	-26.7463	-1.398
	BRAZIL	2012	565510	-146.691	-0.851
	BRAZIL	2013	1473645	283.839	-0.421333
	BRAZIL	2014	591080	-173.397	-0.429667
	BRAZIL	2015	1649008	322.528	0.559667
	BRAZIL	2016	2220482	575.079	2.49633
	BRAZIL	2017	505239	-273.248	-0.326
	BRAZIL	2018	462326	-312.799	-0.917
	BRAZIL	2019	2248570	511.737	0.759667
	CAMBODIA	1980	419	0.0517295	0.436
	CAMBODIA	1981	498	-2.49601	-0.305333
	CAMBODIA	1982	711	-3.19326	-0.065
	CAMBODIA	1983	3545	33.9643	2.16267
	CAMBODIA	1984	647	-12.091	-0.617
	CAMBODIA	1985	5980	56.2991	-1.06167
	CAMBODIA	1986	2129	-0.597891	-0.574667
	CAMBODIA	1987	3716	14.592	1.135
	CAMBODIA	1988	1981	-11.6586	0.719
	CAMBODIA	1989	2237	-13.1267	-1.78367
	CAMBODIA	1990	7247	38.4884	0.0433333
	CAMBODIA	1991	1882	-26.1276	0.400333
	CAMBODIA	1992	4695	-1.75488	1.766
	CAMBODIA	1993	3913	-15.4798	0.147333
	CAMBODIA	1994	1498	-43.2089	0.117667
	CAMBODIA	1995	10428	34.5927	1.014
	CAMBODIA	1996	1433	-51.7046	-0.870333
	CAMBODIA	1997	4224	-31.1821	-0.501333
	CAMBODIA	1998	16216	67.22	2.24133
	CAMBODIA	1999	1530	-62.5006	-1.54733
	CAMBODIA	2000	3148	-52.996	-1.66333
	CAMBODIA	2001	10266	0.61977	-0.742667
	CAMBODIA	2002	12441	12.84	-0.184667
	CAMBODIA	2003	12081	4.66177	0.884
	CAMBODIA	2004	9983	-16.7293	0.33
	CAMBODIA	2005	8040	-36.3433	0.599667
	CAMBODIA	2006	16669	23.0262	-0.821333
	CAMBODIA	2007	39851	186.305	0.672
	CAMBODIA	2008	9542	-39.4465	-1.62667
	CAMBODIA	2009	11699	-28.8462	-0.831
	CAMBODIA	2010	12500	-28.0784	1.51267
	CAMBODIA	2011	15980	-9.0694	-1.398
	CAMBODIA	2012	40164	149.293	-0.851
	CAMBODIA	2013	16722	-14.4617	-0.421333
	CAMBODIA	2014	3724	-105.075	-0.429667
	CAMBODIA	2015	15054	-35.5284	0.559667
	CAMBODIA	2016	12927	-54.0487	2.49633
	CAMBODIA	2017	3326	-119.387	-0.326
	CAMBODIA	2018	10187	-80.4417	-0.917
	CAMBODIA	2019	68274	273.62	0.759667
	CAYMAN ISLANDS	1980	0	33.9467	0.436
	CAYMAN ISLANDS	1981	0	30.8344	-0.305333
	CAYMAN ISLANDS	1982	0	27.7221	-0.065
	CAYMAN ISLANDS	1983	0	24.6097	2.16267
	CAYMAN ISLANDS	1984	0	21.4974	-0.617
	CAYMAN ISLANDS	1985	0	18.3851	-1.06167
	CAYMAN ISLANDS	1986	0	15.2728	-0.574667
	CAYMAN ISLANDS	1987	0	12.1605	1.135
	CAYMAN ISLANDS	1988	0	9.04817	0.719
	CAYMAN ISLANDS	1989	0	5.93585	-1.78367
	CAYMAN ISLANDS	1990	0	2.82354	0.0433333
	CAYMAN ISLANDS	1991	0	-0.28878	0.400333
	CAYMAN ISLANDS	1992	0	-3.4011	1.766
	CAYMAN ISLANDS	1993	0	-6.51341	0.147333
	CAYMAN ISLANDS	1994	0	-9.62573	0.117667
	CAYMAN ISLANDS	1995	1	-9.68945	1.014
	CAYMAN ISLANDS	1996	0	-15.8504	-0.870333
	CAYMAN ISLANDS	1997	0	-18.9627	-0.501333
	CAYMAN ISLANDS	1998	2	-16.6618	2.24133
	CAYMAN ISLANDS	1999	1	-22.576	-1.54733
	CAYMAN ISLANDS	2000	0	-28.2996	-1.66333
	CAYMAN ISLANDS	2001	0	-31.4119	-0.742667
	CAYMAN ISLANDS	2002	1	-32.1689	-0.184667
	CAYMAN ISLANDS	2003	1	-35.3567	0.884
	CAYMAN ISLANDS	2004	0	-40.7489	0.33
	CAYMAN ISLANDS	2005	1	-41.7211	0.599667
	CAYMAN ISLANDS	2006	0	-46.9735	-0.821333
	CAYMAN ISLANDS	2007	9	-31.9578	0.672
	CAYMAN ISLANDS	2008	1	-51.2421	-1.62667
	CAYMAN ISLANDS	2009	0	-56.3105	-0.831
	CAYMAN ISLANDS	2010	8	-44.6282	1.51267
	CAYMAN ISLANDS	2011	2	-58.931	-1.398
	CAYMAN ISLANDS	2012	53	27.564	-0.851
	CAYMAN ISLANDS	2013	69	49.7725	-0.421333
	CAYMAN ISLANDS	2014	124	136.325	-0.429667
	CAYMAN ISLANDS	2015	40	-9.31477	0.559667
	CAYMAN ISLANDS	2016	150	162.848	2.49633
	CAYMAN ISLANDS	2017	31	-32.4523	-0.326
	CAYMAN ISLANDS	2018	24	-47.3322	-0.917
	CAYMAN ISLANDS	2019	133	113.673	0.759667
	COLOMBIA	1980	8964	15.8772	0.436
	COLOMBIA	1981	10790	17.608	-0.305333
	COLOMBIA	1982	6776	-2.2557	-0.065
	COLOMBIA	1983	12919	14.7821	2.16267
	COLOMBIA	1984	7540	-9.3124	-0.617
	COLOMBIA	1985	8273	-11.6907	-1.06167
	COLOMBIA	1986	7881	-17.9025	-0.574667
	COLOMBIA	1987	17510	8.70237	1.135
	COLOMBIA	1988	16308	-0.646424	0.719
	COLOMBIA	1989	10093	-25.5108	-1.78367
	COLOMBIA	1990	17428	-7.97624	0.0433333
	COLOMBIA	1991	15199	-20.0605	0.400333
	COLOMBIA	1992	20623	-9.28253	1.766
	COLOMBIA	1993	25888	0.434956	0.147333
	COLOMBIA	1994	28453	1.95312	0.117667
	COLOMBIA	1995	52087	61.8391	1.014
	COLOMBIA	1996	34912	8.02923	-0.870333
	COLOMBIA	1997	24290	-26.4459	-0.501333
	COLOMBIA	1998	63182	70.6248	2.24133
	COLOMBIA	1999	20336	-47.4895	-1.54733
	COLOMBIA	2000	22775	-46.4234	-1.66333
	COLOMBIA	2001	55437	30.3494	-0.742667
	COLOMBIA	2002	76996	77.2157	-0.184667
	COLOMBIA	2003	52588	10.6628	0.884
	COLOMBIA	2004	24708	-62.4017	0.33
	COLOMBIA	2005	40668	-29.7118	0.599667
	COLOMBIA	2006	34829	-48.9126	-0.821333
	COLOMBIA	2007	43227	-34.8308	0.672
	COLOMBIA	2008	26732	-77.943	-1.62667
	COLOMBIA	2009	51543	-26.9469	-0.831
	COLOMBIA	2010	157152	203.093	1.51267
	COLOMBIA	2011	33207	-78.5833	-1.398
	COLOMBIA	2012	52306	-41.9311	-0.851
	COLOMBIA	2013	126425	112.936	-0.421333
	COLOMBIA	2014	107975	66.5256	-0.429667
	COLOMBIA	2015	96444	35.5785	0.559667
	COLOMBIA	2016	101016	38.6961	2.49633
	COLOMBIA	2017	25284	-125.422	-0.326
	COLOMBIA	2018	44825	-91.0546	-0.917
	COLOMBIA	2019	127553	67.8267	0.759667
	COSTA RICA	1980	0	-10.3914	0.436
	COSTA RICA	1981	0	-22.2294	-0.305333
	COSTA RICA	1982	0	-34.0674	-0.065
	COSTA RICA	1983	0	-45.9054	2.16267
	COSTA RICA	1984	0	-57.7434	-0.617
	COSTA RICA	1985	0	-69.5815	-1.06167
	COSTA RICA	1986	0	-81.4195	-0.574667
	COSTA RICA	1987	0	-93.2575	1.135
	COSTA RICA	1988	0	-105.095	0.719
	COSTA RICA	1989	0	-116.933	-1.78367
	COSTA RICA	1990	0	-128.772	0.0433333
	COSTA RICA	1991	0	-140.61	0.400333
	COSTA RICA	1992	0	-152.448	1.766
	COSTA RICA	1993	4612	-28.8525	0.147333
	COSTA RICA	1994	13929	223.085	0.117667
	COSTA RICA	1995	5135	-44.239	1.014
	COSTA RICA	1996	2307	-136.702	-0.870333
	COSTA RICA	1997	53541	1220.16	-0.501333
	COSTA RICA	1998	2628	-154.705	2.24133
	COSTA RICA	1999	6040	-80.4986	-1.54733
	COSTA RICA	2000	4907	-123.835	-1.66333
	COSTA RICA	2001	9237	-31.0968	-0.742667
	COSTA RICA	2002	12251	26.3376	-0.184667
	COSTA RICA	2003	19669	186.917	0.884
	COSTA RICA	2004	9408	-73.2847	0.33
	COSTA RICA	2005	37798	569.446	0.599667
	COSTA RICA	2006	12124	-41.2604	-0.821333
	COSTA RICA	2007	26440	265.475	0.672
	COSTA RICA	2008	7160	-182.812	-1.62667
	COSTA RICA	2009	6946	-201.474	-0.831
	COSTA RICA	2010	31773	321.861	1.51267
	COSTA RICA	2011	13854	-81.3394	-1.398
	COSTA RICA	2012	19880	30.5032	-0.851
	COSTA RICA	2013	49993	642.315	-0.421333
	COSTA RICA	2014	11140	-182.922	-0.429667
	COSTA RICA	2015	17394	-69.3971	0.559667
	COSTA RICA	2016	23319	34.9879	2.49633
	COSTA RICA	2017	5561	-337.041	-0.326
	COSTA RICA	2018	2735	-405.978	-0.917
	COSTA RICA	2019	9400	-287.199	0.759667
	CUBA	1980	169	-331.289	0.436
	CUBA	1981	354515	3278.76	-0.305333
	CUBA	1982	0	-308.793	-0.065
	CUBA	1983	0	-296.683	2.16267
	CUBA	1984	0	-284.573	-0.617
	CUBA	1985	0	-272.464	-1.06167
	CUBA	1986	0	-260.354	-0.574667
	CUBA	1987	0	-248.244	1.135
	CUBA	1988	0	-236.135	0.719
	CUBA	1989	0	-224.025	-1.78367
	CUBA	1990	0	-211.915	0.0433333
	CUBA	1991	0	-199.806	0.400333
	CUBA	1992	0	-187.696	1.766
	CUBA	1993	0	-175.586	0.147333
	CUBA	1994	0	-163.477	0.117667
	CUBA	1995	0	-151.367	1.014
	CUBA	1996	0	-139.257	-0.870333
	CUBA	1997	3217	-97.8974	-0.501333
	CUBA	1998	0	-115.038	2.24133
	CUBA	1999	0	-102.929	-1.54733
	CUBA	2000	138	-89.5763	-1.66333
	CUBA	2001	11432	23.92	-0.742667
	CUBA	2002	3011	-39.6435	-0.184667
	CUBA	2003	0	-54.4899	0.884
	CUBA	2004	0	-42.3802	0.33
	CUBA	2005	75	-29.6037	0.599667
	CUBA	2006	0	-18.1609	-0.821333
	CUBA	2007	28	-5.80285	0.672
	CUBA	2008	0	6.05835	-1.62667
	CUBA	2009	70	18.7884	-0.831
	CUBA	2010	0	30.2777	1.51267
	CUBA	2011	0	42.3873	-1.398
	CUBA	2012	0	54.497	-0.851
	CUBA	2013	0	66.6066	-0.421333
	CUBA	2014	2522	100.972	-0.429667
	CUBA	2015	1691	105.738	0.559667
	CUBA	2016	1836	119.123	2.49633
	CUBA	2017	1248	126.054	-0.326
	CUBA	2018	2128	145.94	-0.917
	CUBA	2019	3259	168.063	0.759667
	DOMINICA	1980	0	97.9195	0.436
	DOMINICA	1981	18	111.702	-0.305333
	DOMINICA	1982	0	76.1237	-0.065
	DOMINICA	1983	2	67.9932	2.16267
	DOMINICA	1984	0	54.3279	-0.617
	DOMINICA	1985	0	43.43	-1.06167
	DOMINICA	1986	6	40.9573	-0.574667
	DOMINICA	1987	2	24.4587	1.135
	DOMINICA	1988	0	10.7363	0.719
	DOMINICA	1989	0	-0.161624	-1.78367
	DOMINICA	1990	6	-2.42407	0.0433333
	DOMINICA	1991	12	-4.60159	0.400333
	DOMINICA	1992	0	-32.8553	1.766
	DOMINICA	1993	0	-43.7532	0.147333
	DOMINICA	1994	1	-53.206	0.117667
	DOMINICA	1995	304	373.751	1.014
	DOMINICA	1996	3	-72.1095	-0.870333
	DOMINICA	1997	0	-87.3448	-0.501333
	DOMINICA	1998	7	-88.0887	2.24133
	DOMINICA	1999	1	-107.685	-1.54733
	DOMINICA	2000	15	-98.0914	-1.66333
	DOMINICA	2001	5	-123.6	-0.742667
	DOMINICA	2002	0	-141.834	-0.184667
	DOMINICA	2003	0	-152.732	0.884
	DOMINICA	2004	4	-157.797	0.33
	DOMINICA	2005	11	-158.51	0.599667
	DOMINICA	2006	19	-157.786	-0.821333
	DOMINICA	2007	111	-34.928	0.672
	DOMINICA	2008	80	-90.9122	-1.62667
	DOMINICA	2009	2	-215.212	-0.831
	DOMINICA	2010	635	694.552	1.51267
	DOMINICA	2011	40	-181.727	-1.398
	DOMINICA	2012	3	-246.458	-0.851
	DOMINICA	2013	197	24.5469	-0.421333
	DOMINICA	2014	189	-0.160977	-0.429667
	DOMINICA	2015	38	-229.227	0.559667
	DOMINICA	2016	351	206.487	2.49633
	DOMINICA	2017	33	-258.43	-0.326
	DOMINICA	2018	45	-252.662	-0.917
	DOMINICA	2019	1066	1165.31	0.759667
	DOMINICAN REPUBLIC	1980	54	19.3	0.436
	DOMINICAN REPUBLIC	1981	619	25.9319	-0.305333
	DOMINICAN REPUBLIC	1982	435	19.6983	-0.065
	DOMINICAN REPUBLIC	1983	538	18.2705	2.16267
	DOMINICAN REPUBLIC	1984	260	10.7096	-0.617
	DOMINICAN REPUBLIC	1985	92	5.05658	-1.06167
	DOMINICAN REPUBLIC	1986	6	0.766855	-0.574667
	DOMINICAN REPUBLIC	1987	20	-1.97361	1.135
	DOMINICAN REPUBLIC	1988	168	-2.76198	0.719
	DOMINICAN REPUBLIC	1989	7	-8.06768	-1.78367
	DOMINICAN REPUBLIC	1990	41	-10.5406	0.0433333
	DOMINICAN REPUBLIC	1991	31	-13.6376	0.400333
	DOMINICAN REPUBLIC	1992	107	-15.5706	1.766
	DOMINICAN REPUBLIC	1993	142	-18.0847	0.147333
	DOMINICAN REPUBLIC	1994	1311	-5.93354	0.117667
	DOMINICAN REPUBLIC	1995	287	-22.2076	1.014
	DOMINICAN REPUBLIC	1996	106	-27.4793	-0.870333
	DOMINICAN REPUBLIC	1997	608	-24.29	-0.501333
	DOMINICAN REPUBLIC	1998	3225	4.24149	2.24133
	DOMINICAN REPUBLIC	1999	1088	-24.7107	-1.54733
	DOMINICAN REPUBLIC	2000	3462	-0.0584218	-1.66333
	DOMINICAN REPUBLIC	2001	3596	-2.06012	-0.742667
	DOMINICAN REPUBLIC	2002	3194	-10.1732	-0.184667
	DOMINICAN REPUBLIC	2003	6163	19.6565	0.884
	DOMINICAN REPUBLIC	2004	2476	-25.0044	0.33
	DOMINICAN REPUBLIC	2005	2860	-24.1256	0.599667
	DOMINICAN REPUBLIC	2006	6143	7.88654	-0.821333
	DOMINICAN REPUBLIC	2007	9628	41.1739	0.672
	DOMINICAN REPUBLIC	2008	4333	-18.6748	-1.62667
	DOMINICAN REPUBLIC	2009	8292	18.8216	-0.831
	DOMINICAN REPUBLIC	2010	11519	47.7614	1.51267
	DOMINICAN REPUBLIC	2011	2339	-49.4013	-1.398
	DOMINICAN REPUBLIC	2012	9284	16.5878	-0.851
	DOMINICAN REPUBLIC	2013	16503	83.5641	-0.421333
	DOMINICAN REPUBLIC	2014	6274	-20.8434	-0.429667
	DOMINICAN REPUBLIC	2015	17048	79.0215	0.559667
	DOMINICAN REPUBLIC	2016	6645	-24.6376	2.49633
	DOMINICAN REPUBLIC	2017	1363	-77.9038	-0.326
	DOMINICAN REPUBLIC	2018	1558	-79.1808	-0.917
	DOMINICAN REPUBLIC	2019	20183	88.8727	0.759667
	ECUADOR	1980	0	2.82726	0.436
	ECUADOR	1981	0	-0.581626	-0.305333
	ECUADOR	1982	0	-3.99051	-0.065
	ECUADOR	1983	0	-7.39939	2.16267
	ECUADOR	1984	0	-10.8083	-0.617
	ECUADOR	1985	0	-14.2172	-1.06167
	ECUADOR	1986	0	-17.626	-0.574667
	ECUADOR	1987	0	-21.0349	1.135
	ECUADOR	1988	25	-24.1931	0.719
	ECUADOR	1989	19	-27.6666	-1.78367
	ECUADOR	1990	2109	-11.0794	0.0433333
	ECUADOR	1991	302	-31.8444	0.400333
	ECUADOR	1992	454	-33.9196	1.766
	ECUADOR	1993	9015	39.4885	0.147333
	ECUADOR	1994	8145	26.8799	0.117667
	ECUADOR	1995	6607	8.83967	1.014
	ECUADOR	1996	5189	-7.64776	-0.870333
	ECUADOR	1997	3871	-22.8327	-0.501333
	ECUADOR	1998	4606	-20.7776	2.24133
	ECUADOR	1999	2901	-38.5691	-1.54733
	ECUADOR	2000	22937	116.307	-1.66333
	ECUADOR	2001	10919	16.2431	-0.742667
	ECUADOR	2002	5833	-27.5413	-0.184667
	ECUADOR	2003	10319	2.00251	0.884
	ECUADOR	2004	6165	-33.436	0.33
	ECUADOR	2005	12131	5.70242	0.599667
	ECUADOR	2006	6044	-42.6602	-0.821333
	ECUADOR	2007	105887	653.758	0.672
	ECUADOR	2008	1894	-79.5565	-1.62667
	ECUADOR	2009	4489	-65.5815	-0.831
	ECUADOR	2010	1042	-92.4877	1.51267
	ECUADOR	2011	7659	-52.5847	-1.398
	ECUADOR	2012	16544	0.589582	-0.851
	ECUADOR	2013	11662	-35.4942	-0.421333
	ECUADOR	2014	15531	-15.7505	-0.429667
	ECUADOR	2015	42473	145.762	0.559667
	ECUADOR	2016	14159	-33.7651	2.49633
	ECUADOR	2017	11387	-55.1033	-0.326
	ECUADOR	2018	3072	-108.656	-0.917
	ECUADOR	2019	8416	-81.5945	0.759667
	EL SALVADOR	1980	2060	93.4751	0.436
	EL SALVADOR	1981	5185	149.982	-0.305333
	EL SALVADOR	1982	5166	136.528	-0.065
	EL SALVADOR	1983	3814	93.7647	2.16267
	EL SALVADOR	1984	560	12.3634	-0.617
	EL SALVADOR	1985	425	-2.4156	-1.06167
	EL SALVADOR	1986	916	-4.48654	-0.574667
	EL SALVADOR	1987	2915	22.8288	1.135
	EL SALVADOR	1988	1860	-10.5081	0.719
	EL SALVADOR	1989	518	-48.4379	-1.78367
	EL SALVADOR	1990	2381	-25.6872	0.0433333
	EL SALVADOR	1991	1274	-58.5044	0.400333
	EL SALVADOR	1992	884	-77.6954	1.766
	EL SALVADOR	1993	248	-100.997	0.147333
	EL SALVADOR	1994	281	-112.249	0.117667
	EL SALVADOR	1995	9787	41.2937	1.014
	EL SALVADOR	1996	791	-127.108	-0.870333
	EL SALVADOR	1997	14267	91.6516	-0.501333
	EL SALVADOR	1998	1688	-135.637	2.24133
	EL SALVADOR	1999	696	-164.354	-1.54733
	EL SALVADOR	2000	3248	-133.377	-1.66333
	EL SALVADOR	2001	1176	-180.032	-0.742667
	EL SALVADOR	2002	18307	93.0894	-0.184667
	EL SALVADOR	2003	7436	-99.8576	0.884
	EL SALVADOR	2004	13344	-13.9364	0.33
	EL SALVADOR	2005	15290	6.43083	0.599667
	EL SALVADOR	2006	22088	107.442	-0.821333
	EL SALVADOR	2007	12476	-63.9589	0.672
	EL SALVADOR	2008	5774	-187.004	-1.62667
	EL SALVADOR	2009	15040	-47.0275	-0.831
	EL SALVADOR	2010	22406	60.743	1.51267
	EL SALVADOR	2011	20836	21.9859	-1.398
	EL SALVADOR	2012	43861	382.587	-0.851
	EL SALVADOR	2013	28877	125.762	-0.421333
	EL SALVADOR	2014	53460	508.075	-0.429667
	EL SALVADOR	2015	50169	440.499	0.559667
	EL SALVADOR	2016	8789	-235.816	2.49633
	EL SALVADOR	2017	4297	-319.643	-0.326
	EL SALVADOR	2018	8448	-265.395	-0.917
	EL SALVADOR	2019	27470	25.6257	0.759667
	FRENCH GUIANA	1980	0	93.0677	0.436
	FRENCH GUIANA	1981	0	44.0924	-0.305333
	FRENCH GUIANA	1982	0	-4.88298	-0.065
	FRENCH GUIANA	1983	0	-53.8583	2.16267
	FRENCH GUIANA	1984	0	-102.834	-0.617
	FRENCH GUIANA	1985	0	-151.809	-1.06167
	FRENCH GUIANA	1986	228	46.7565	-0.574667
	FRENCH GUIANA	1987	0	-249.76	1.135
	FRENCH GUIANA	1988	0	-298.735	0.719
	FRENCH GUIANA	1989	0	-347.71	-1.78367
	FRENCH GUIANA	1990	29	-371.232	0.0433333
	FRENCH GUIANA	1991	269	-218.67	0.400333
	FRENCH GUIANA	1992	607	-0.847414	1.766
	FRENCH GUIANA	1993	180	-402.434	0.147333
	FRENCH GUIANA	1994	165	-467.833	0.117667
	FRENCH GUIANA	1995	897	12.3087	1.014
	FRENCH GUIANA	1996	370	-430.399	-0.870333
	FRENCH GUIANA	1997	854	-160.027	-0.501333
	FRENCH GUIANA	1998	535	-438.011	2.24133
	FRENCH GUIANA	1999	88	-781.809	-1.54733
	FRENCH GUIANA	2000	186	-773.267	-1.66333
	FRENCH GUIANA	2001	2830	715.713	-0.742667
	FRENCH GUIANA	2002	280	-827.729	-0.184667
	FRENCH GUIANA	2003	2178	136.301	0.884
	FRENCH GUIANA	2004	3147	542.387	0.33
	FRENCH GUIANA	2005	4365	1037.53	0.599667
	FRENCH GUIANA	2006	15930	6483.19	-0.821333
	FRENCH GUIANA	2007	661	-919.38	0.672
	FRENCH GUIANA	2008	460	-1067.73	-1.62667
	FRENCH GUIANA	2009	11330	3741.59	-0.831
	FRENCH GUIANA	2010	4350	527.919	1.51267
	FRENCH GUIANA	2011	667	-1139.68	-1.398
	FRENCH GUIANA	2012	662	-1197.44	-0.851
	FRENCH GUIANA	2013	16263	5104.83	-0.421333
	FRENCH GUIANA	2014	1180	-1102.67	-0.429667
	FRENCH GUIANA	2015	2603	-608.331	0.559667
	FRENCH GUIANA	2016	522	-1471.42	2.49633
	FRENCH GUIANA	2017	625	-1486.98	-0.326
	FRENCH GUIANA	2018	240	-1681.24	-0.917
	FRENCH GUIANA	2019	250	-1728.96	0.759667
	GRENADA	1980	0	30.4494	0.436
	GRENADA	1981	2	28.9138	-0.305333
	GRENADA	1982	7	30.4287	-0.065
	GRENADA	1983	6	25.6527	2.16267
	GRENADA	1984	3	18.9168	-0.617
	GRENADA	1985	0	12.2692	-1.06167
	GRENADA	1986	0	8.6332	-0.574667
	GRENADA	1987	4	8.97335	1.135
	GRENADA	1988	0	1.36113	0.719
	GRENADA	1989	1	-1.26709	-1.78367
	GRENADA	1990	3	-2.88209	0.0433333
	GRENADA	1991	1	-8.54457	0.400333
	GRENADA	1992	1	-12.1933	1.766
	GRENADA	1993	1	-15.8403	0.147333
	GRENADA	1994	5	-15.6089	0.117667
	GRENADA	1995	75	47.9827	1.014
	GRENADA	1996	6	-22.0045	-0.870333
	GRENADA	1997	22	-10.5198	-0.501333
	GRENADA	1998	4	-31.2328	2.24133
	GRENADA	1999	85	40.9356	-1.54733
	GRENADA	2000	27	-17.1392	-1.66333
	GRENADA	2001	12	-34.7897	-0.742667
	GRENADA	2002	84	28.0683	-0.184667
	GRENADA	2003	17	-37.5458	0.884
	GRENADA	2004	7	-50.4237	0.33
	GRENADA	2005	0	-60.4515	0.599667
	GRENADA	2006	22	-44.2656	-0.821333
	GRENADA	2007	0	-67.7236	0.672
	GRENADA	2008	6	-66.0253	-1.62667
	GRENADA	2009	23	-54.6865	-0.831
	GRENADA	2010	125	30.9799	1.51267
	GRENADA	2011	87	-6.56162	-1.398
	GRENADA	2012	68	-27.2386	-0.851
	GRENADA	2013	155	43.0011	-0.421333
	GRENADA	2014	39	-60.1172	-0.429667
	GRENADA	2015	25	-75.8	0.559667
	GRENADA	2016	151	25.421	2.49633
	GRENADA	2017	239	93.5657	-0.326
	GRENADA	2018	463	272.293	-0.917
	GRENADA	2019	106	-24.9834	0.759667
	GUADELOUPE	1980	0	252.664	0.436
	GUADELOUPE	1981	0	215.687	-0.305333
	GUADELOUPE	1982	1	179.004	-0.065
	GUADELOUPE	1983	0	141.731	2.16267
	GUADELOUPE	1984	339	201.34	-0.617
	GUADELOUPE	1985	216	128.137	-1.06167
	GUADELOUPE	1986	120	63.687	-0.574667
	GUADELOUPE	1987	344	86.3153	1.135
	GUADELOUPE	1988	41	-32.3403	0.719
	GUADELOUPE	1989	37	-70.5476	-1.78367
	GUADELOUPE	1990	12	-114.053	0.0433333
	GUADELOUPE	1991	51	-141.246	0.400333
	GUADELOUPE	1992	75	-172.388	1.766
	GUADELOUPE	1993	0	-228.048	0.147333
	GUADELOUPE	1994	0	-265.026	0.117667
	GUADELOUPE	1995	163	-262.625	1.014
	GUADELOUPE	1996	186	-294.473	-0.870333
	GUADELOUPE	1997	0	-375.96	-0.501333
	GUADELOUPE	1998	0	-412.937	2.24133
	GUADELOUPE	1999	41	-440.285	-1.54733
	GUADELOUPE	2000	60	-472.744	-1.66333
	GUADELOUPE	2001	0	-523.871	-0.742667
	GUADELOUPE	2002	93	-538.58	-0.184667
	GUADELOUPE	2003	495	-478.101	0.884
	GUADELOUPE	2004	0	-634.805	0.33
	GUADELOUPE	2005	3364	162.473	0.599667
	GUADELOUPE	2006	2948	26.5374	-0.821333
	GUADELOUPE	2007	3266	67.4804	0.672
	GUADELOUPE	2008	277	-713.827	-1.62667
	GUADELOUPE	2009	2234	-264.907	-0.831
	GUADELOUPE	2010	41100	9340.02	1.51267
	GUADELOUPE	2011	101	-868.597	-1.398
	GUADELOUPE	2012	1032	-674.538	-0.851
	GUADELOUPE	2013	12706	2190.37	-0.421333
	GUADELOUPE	2014	1397	-656.071	-0.429667
	GUADELOUPE	2015	201	-991.197	0.559667
	GUADELOUPE	2016	177	-1034.05	2.49633
	GUADELOUPE	2017	540	-979.504	-0.326
	GUADELOUPE	2018	438	-1041.96	-0.917
	GUADELOUPE	2019	3230	-372.754	0.759667
	GUATEMALA	1980	30	-3.96114	0.436
	GUATEMALA	1981	104	-5.33947	-0.305333
	GUATEMALA	1982	33	-8.76954	-0.065
	GUATEMALA	1983	2	-11.6108	2.16267
	GUATEMALA	1984	0	-14.0513	-0.617
	GUATEMALA	1985	0	-16.465	-1.06167
	GUATEMALA	1986	0	-18.8787	-0.574667
	GUATEMALA	1987	2318	6.52657	1.135
	GUATEMALA	1988	5175	36.7048	0.719
	GUATEMALA	1989	7448	58.459	-1.78367
	GUATEMALA	1990	5757	35.079	0.0433333
	GUATEMALA	1991	10968	87.0287	0.400333
	GUATEMALA	1992	1286	-19.8865	1.766
	GUATEMALA	1993	1907	-16.2967	0.147333
	GUATEMALA	1994	2872	-9.5756	0.117667
	GUATEMALA	1995	3981	-1.9018	1.014
	GUATEMALA	1996	3698	-7.92005	-0.870333
	GUATEMALA	1997	5385	4.48558	-0.501333
	GUATEMALA	1998	4655	-5.70188	2.24133
	GUATEMALA	1999	3619	-18.2615	-1.54733
	GUATEMALA	2000	9006	25.0361	-1.66333
	GUATEMALA	2001	4516	-17.0436	-0.742667
	GUATEMALA	2002	7599	5.0582	-0.184667
	GUATEMALA	2003	6750	-5.54323	0.884
	GUATEMALA	2004	6352	-12.2389	0.33
	GUATEMALA	2005	6341	-15.7672	0.599667
	GUATEMALA	2006	2428	-48.7772	-0.821333
	GUATEMALA	2007	5886	-25.8919	0.672
	GUATEMALA	2008	3230	-48.4707	-1.62667
	GUATEMALA	2009	10438	0.162496	-0.831
	GUATEMALA	2010	17045	42.7254	1.51267
	GUATEMALA	2011	2565	-61.5576	-1.398
	GUATEMALA	2012	9252	-19.0448	-0.851
	GUATEMALA	2013	11703	-6.2565	-0.421333
	GUATEMALA	2014	19797	42.8767	-0.429667
	GUATEMALA	2015	18058	27.1229	0.559667
	GUATEMALA	2016	8844	-35.4127	2.49633
	GUATEMALA	2017	4214	-67.5088	-0.326
	GUATEMALA	2018	6830	-54.3354	-0.917
	GUATEMALA	2019	50432	205.203	0.759667
	GUYANA	1980	0	23.9937	0.436
	GUYANA	1981	51	27.5603	-0.305333
	GUYANA	1982	0	18.0447	-0.065
	GUYANA	1983	0	15.0702	2.16267
	GUYANA	1984	0	12.0957	-0.617
	GUYANA	1985	0	9.12118	-1.06167
	GUYANA	1986	0	6.14667	-0.574667
	GUYANA	1987	0	3.17217	1.135
	GUYANA	1988	0	0.19767	0.719
	GUYANA	1989	0	-2.77683	-1.78367
	GUYANA	1990	3	-5.34979	0.0433333
	GUYANA	1991	0	-8.72584	0.400333
	GUYANA	1992	2	-11.4319	1.766
	GUYANA	1993	0	-14.6748	0.147333
	GUYANA	1994	1	-17.5159	0.117667
	GUYANA	1995	0	-20.6238	1.014
	GUYANA	1996	0	-23.5983	-0.870333
	GUYANA	1997	0	-26.5728	-0.501333
	GUYANA	1998	42	-23.9969	2.24133
	GUYANA	1999	0	-32.5219	-1.54733
	GUYANA	2000	19	-32.9932	-1.66333
	GUYANA	2001	60	-30.5741	-0.742667
	GUYANA	2002	202	-14.8777	-0.184667
	GUYANA	2003	33	-40.081	0.884
	GUYANA	2004	47	-41.2136	0.33
	GUYANA	2005	178	-26.9388	0.599667
	GUYANA	2006	118	-37.7836	-0.821333
	GUYANA	2007	201	-29.7489	0.672
	GUYANA	2008	324	-16.3301	-1.62667
	GUYANA	2009	994	70.0445	-0.831
	GUYANA	2010	1468	131.033	1.51267
	GUYANA	2011	1093	78.6473	-1.398
	GUYANA	2012	2189	223.044	-0.851
	GUYANA	2013	1120	75.6839	-0.421333
	GUYANA	2014	863	37.7565	-0.429667
	GUYANA	2015	388	-28.7253	0.559667
	GUYANA	2016	303	-43.172	2.49633
	GUYANA	2017	4	-85.5388	-0.326
	GUYANA	2018	286	-52.6281	-0.917
	GUYANA	2019	230	-63.217	0.759667
	HONDURAS	1980	2078	17.7788	0.436
	HONDURAS	1981	1612	-10.3972	-0.305333
	HONDURAS	1982	1217	-36.0211	-0.065
	HONDURAS	1983	729	-63.2612	2.16267
	HONDURAS	1984	378	-86.5618	-0.617
	HONDURAS	1985	307	-102.986	-1.06167
	HONDURAS	1986	569	-111.934	-0.574667
	HONDURAS	1987	261	-133.468	1.135
	HONDURAS	1988	844	-135.974	0.719
	HONDURAS	1989	2507	-117.169	-1.78367
	HONDURAS	1990	1700	-149.1	0.0433333
	HONDURAS	1991	5319	-94.9437	0.400333
	HONDURAS	1992	2114	-172.293	1.766
	HONDURAS	1993	2848	-174.585	0.147333
	HONDURAS	1994	3059	-186.835	0.117667
	HONDURAS	1995	27590	219.139	1.014
	HONDURAS	1996	5047	-185.606	-0.870333
	HONDURAS	1997	11730	-93.6895	-0.501333
	HONDURAS	1998	22236	53.319	2.24133
	HONDURAS	1999	17904	-37.2989	-1.54733
	HONDURAS	2000	13642	-123.324	-1.66333
	HONDURAS	2001	19077	-63.8203	-0.742667
	HONDURAS	2002	322269	4233.42	-0.184667
	HONDURAS	2003	16599	-141.433	0.884
	HONDURAS	2004	19971	-115.981	0.33
	HONDURAS	2005	18843	-151.924	0.599667
	HONDURAS	2006	8436	-306.651	-0.821333
	HONDURAS	2007	33508	-7.27909	0.672
	HONDURAS	2008	18941	-210.885	-1.62667
	HONDURAS	2009	15291	-274.491	-0.831
	HONDURAS	2010	66814	316.834	1.51267
	HONDURAS	2011	8297	-392.104	-1.398
	HONDURAS	2012	15554	-325.977	-0.851
	HONDURAS	2013	39201	-79.9532	-0.421333
	HONDURAS	2014	42753	-63.6041	-0.429667
	HONDURAS	2015	44834	-64.1648	0.559667
	HONDURAS	2016	22961	-318.391	2.49633
	HONDURAS	2017	5217	-521.447	-0.326
	HONDURAS	2018	7942	-509.091	-0.917
	HONDURAS	2019	132143	722.15	0.759667
	INDONESIA	1980	5007	2.44003	0.436
	INDONESIA	1981	5909	1.6725	-0.305333
	INDONESIA	1982	4665	-0.501804	-0.065
	INDONESIA	1983	13875	3.94687	2.16267
	INDONESIA	1984	12710	1.75457	-0.617
	INDONESIA	1985	13588	0.836757	-1.06167
	INDONESIA	1986	16529	1.12957	-0.574667
	INDONESIA	1987	23864	3.91343	1.135
	INDONESIA	1988	44573	14.1585	0.719
	INDONESIA	1989	10362	-6.70463	-1.78367
	INDONESIA	1990	22807	-1.25879	0.0433333
	INDONESIA	1991	21120	-3.66915	0.400333
	INDONESIA	1992	17620	-7.00254	1.766
	INDONESIA	1993	17418	-8.54682	0.147333
	INDONESIA	1994	18783	-9.2793	0.117667
	INDONESIA	1995	35102	-2.4834	1.014
	INDONESIA	1996	44650	0.689546	-0.870333
	INDONESIA	1997	30730	-7.74966	-0.501333
	INDONESIA	1998	72133	10.6523	2.24133
	INDONESIA	1999	21134	-15.3189	-1.54733
	INDONESIA	2000	33443	-10.9969	-1.66333
	INDONESIA	2001	45904	-6.76023	-0.742667
	INDONESIA	2002	40377	-10.8436	-0.184667
	INDONESIA	2003	51934	-7.19078	0.884
	INDONESIA	2004	79462	3.41452	0.33
	INDONESIA	2005	95279	8.60277	0.599667
	INDONESIA	2006	113367	14.5846	-0.821333
	INDONESIA	2007	127605	18.7255	0.672
	INDONESIA	2008	118479	12.9031	-1.62667
	INDONESIA	2009	147482	23.0254	-0.831
	INDONESIA	2010	127619	12.8401	1.51267
	INDONESIA	2011	65725	-14.1447	-1.398
	INDONESIA	2012	90245	-5.96139	-0.851
	INDONESIA	2013	112511	1.11103	-0.421333
	INDONESIA	2014	100347	-5.43238	-0.429667
	INDONESIA	2015	129650	4.16086	0.559667
	INDONESIA	2016	204171	30.8092	2.49633
	INDONESIA	2017	68407	-22.5844	-0.326
	INDONESIA	2018	65612	-25.1637	-0.917
	INDONESIA	2019	138127	0.221986	0.759667
	JAMAICA	1980	9	18.0469	0.436
	JAMAICA	1981	0	15.4502	-0.305333
	JAMAICA	1982	21	14.2297	-0.065
	JAMAICA	1983	72	14.3245	2.16267
	JAMAICA	1984	12	9.45459	-0.617
	JAMAICA	1985	3	6.88025	-1.06167
	JAMAICA	1986	3	4.70368	-0.574667
	JAMAICA	1987	3	2.52733	1.135
	JAMAICA	1988	6	0.478497	0.719
	JAMAICA	1989	32	-0.603224	-1.78367
	JAMAICA	1990	9	-3.75049	0.0433333
	JAMAICA	1991	5	-6.09465	0.400333
	JAMAICA	1992	296	3.681	1.766
	JAMAICA	1993	0	-10.6524	0.147333
	JAMAICA	1994	4	-12.6666	0.117667
	JAMAICA	1995	1992	64.3796	1.014
	JAMAICA	1996	46	-15.362	-0.870333
	JAMAICA	1997	16	-18.727	-0.501333
	JAMAICA	1998	1551	38.6679	2.24133
	JAMAICA	1999	24	-22.7793	-1.54733
	JAMAICA	2000	25	-24.9219	-1.66333
	JAMAICA	2001	39	-26.5687	-0.742667
	JAMAICA	2002	90	-26.818	-0.184667
	JAMAICA	2003	52	-30.4431	0.884
	JAMAICA	2004	9	-34.242	0.33
	JAMAICA	2005	46	-35.0366	0.599667
	JAMAICA	2006	79	-35.9931	-0.821333
	JAMAICA	2007	1448	12.4999	0.672
	JAMAICA	2008	359	-30.0402	-1.62667
	JAMAICA	2009	70	-42.8847	-0.831
	JAMAICA	2010	2827	55.7744	1.51267
	JAMAICA	2011	408	-34.9493	-1.398
	JAMAICA	2012	4670	117.233	-0.851
	JAMAICA	2013	861	-23.1088	-0.421333
	JAMAICA	2014	880	-24.729	-0.429667
	JAMAICA	2015	88	-55.3581	0.559667
	JAMAICA	2016	2297	21.2744	2.49633
	JAMAICA	2017	215	-55.202	-0.326
	JAMAICA	2018	986	-29.9668	-0.917
	JAMAICA	2019	7555	201.293	0.759667
	LAO PEOPLE'S DEMOCRATIC REPUBLIC	1980	1807	54.679	0.436
	LAO PEOPLE'S DEMOCRATIC REPUBLIC	1981	486	8.74402	-0.305333
	LAO PEOPLE'S DEMOCRATIC REPUBLIC	1982	348	-1.15024	-0.065
	LAO PEOPLE'S DEMOCRATIC REPUBLIC	1983	204	-11.0233	2.16267
	LAO PEOPLE'S DEMOCRATIC REPUBLIC	1984	22	-21.7287	-0.617
	LAO PEOPLE'S DEMOCRATIC REPUBLIC	1985	1774	19.5264	-1.06167
	LAO PEOPLE'S DEMOCRATIC REPUBLIC	1986	365	-23.9552	-0.574667
	LAO PEOPLE'S DEMOCRATIC REPUBLIC	1987	9699	205.95	1.135
	LAO PEOPLE'S DEMOCRATIC REPUBLIC	1988	1212	-14.8037	0.719
	LAO PEOPLE'S DEMOCRATIC REPUBLIC	1989	653	-34.5281	-1.78367
	LAO PEOPLE'S DEMOCRATIC REPUBLIC	1990	60	-54.2623	0.0433333
	LAO PEOPLE'S DEMOCRATIC REPUBLIC	1991	249	-55.5947	0.400333
	LAO PEOPLE'S DEMOCRATIC REPUBLIC	1992	265	-60.9496	1.766
	LAO PEOPLE'S DEMOCRATIC REPUBLIC	1993	343	-64.9922	0.147333
	LAO PEOPLE'S DEMOCRATIC REPUBLIC	1994	2585	-24.1012	0.117667
	LAO PEOPLE'S DEMOCRATIC REPUBLIC	1995	7781	74.4923	1.014
	LAO PEOPLE'S DEMOCRATIC REPUBLIC	1996	8197	73.5398	-0.870333
	LAO PEOPLE'S DEMOCRATIC REPUBLIC	1997	3411	-28.3002	-0.501333
	LAO PEOPLE'S DEMOCRATIC REPUBLIC	1998	7671	46.1204	2.24133
	LAO PEOPLE'S DEMOCRATIC REPUBLIC	1999	2507	-58.6858	-1.54733
	LAO PEOPLE'S DEMOCRATIC REPUBLIC	2000	1377	-85.8311	-1.66333
	LAO PEOPLE'S DEMOCRATIC REPUBLIC	2001	3968	-44.8517	-0.742667
	LAO PEOPLE'S DEMOCRATIC REPUBLIC	2002	9176	41.386	-0.184667
	LAO PEOPLE'S DEMOCRATIC REPUBLIC	2003	17690	183.101	0.884
	LAO PEOPLE'S DEMOCRATIC REPUBLIC	2004	3414	-74.2126	0.33
	LAO PEOPLE'S DEMOCRATIC REPUBLIC	2005	5471	-45.4789	0.599667
	LAO PEOPLE'S DEMOCRATIC REPUBLIC	2006	6356	-37.6214	-0.821333
	LAO PEOPLE'S DEMOCRATIC REPUBLIC	2007	4943	-68.24	0.672
	LAO PEOPLE'S DEMOCRATIC REPUBLIC	2008	4149	-87.9939	-1.62667
	LAO PEOPLE'S DEMOCRATIC REPUBLIC	2009	7214	-45.3703	-0.831
	LAO PEOPLE'S DEMOCRATIC REPUBLIC	2010	22929	195.885	1.51267
	LAO PEOPLE'S DEMOCRATIC REPUBLIC	2011	3905	-111.412	-1.398
	LAO PEOPLE'S DEMOCRATIC REPUBLIC	2012	8651	-44.9138	-0.851
	LAO PEOPLE'S DEMOCRATIC REPUBLIC	2013	44685	493.59	-0.421333
	LAO PEOPLE'S DEMOCRATIC REPUBLIC	2014	1716	-163.288	-0.429667
	LAO PEOPLE'S DEMOCRATIC REPUBLIC	2015	1952	-165.727	0.559667
	LAO PEOPLE'S DEMOCRATIC REPUBLIC	2016	5617	-118.532	2.49633
	LAO PEOPLE'S DEMOCRATIC REPUBLIC	2017	11139	-46.4168	-0.326
	LAO PEOPLE'S DEMOCRATIC REPUBLIC	2018	6214	-123.687	-0.917
	LAO PEOPLE'S DEMOCRATIC REPUBLIC	2019	38753	320.637	0.759667
	MALAYSIA	1980	668	55.6103	0.436
	MALAYSIA	1981	524	46.274	-0.305333
	MALAYSIA	1982	3052	56.1899	-0.065
	MALAYSIA	1983	790	31.6487	2.16267
	MALAYSIA	1984	702	22.7566	-0.617
	MALAYSIA	1985	367	12.261	-1.06167
	MALAYSIA	1986	1408	10.7367	-0.574667
	MALAYSIA	1987	2025	6.17247	1.135
	MALAYSIA	1988	1428	-5.96077	0.719
	MALAYSIA	1989	2564	-7.68269	-1.78367
	MALAYSIA	1990	4880	-3.0334	0.0433333
	MALAYSIA	1991	6628	-2.25021	0.400333
	MALAYSIA	1992	5473	-17.6404	1.766
	MALAYSIA	1993	5615	-25.8513	0.147333
	MALAYSIA	1994	3133	-47.4771	0.117667
	MALAYSIA	1995	6543	-39.1232	1.014
	MALAYSIA	1996	14255	-10.8594	-0.870333
	MALAYSIA	1997	19429	3.52875	-0.501333
	MALAYSIA	1998	27381	29.4901	2.24133
	MALAYSIA	1999	10146	-58.8368	-1.54733
	MALAYSIA	2000	7118	-81.3179	-1.66333
	MALAYSIA	2001	16368	-50.9592	-0.742667
	MALAYSIA	2002	32767	7.09438	-0.184667
	MALAYSIA	2003	31545	-9.26491	0.884
	MALAYSIA	2004	33895	-11.1223	0.33
	MALAYSIA	2005	39686	0.0251306	0.599667
	MALAYSIA	2006	38556	-15.7656	-0.821333
	MALAYSIA	2007	48846	10.9396	0.672
	MALAYSIA	2008	49335	0.836688	-1.62667
	MALAYSIA	2009	41486	-38.6189	-0.831
	MALAYSIA	2010	46171	-33.0122	1.51267
	MALAYSIA	2011	19884	-133.799	-1.398
	MALAYSIA	2012	21900	-136.241	-0.851
	MALAYSIA	2013	43346	-74.3814	-0.421333
	MALAYSIA	2014	108697	128.777	-0.429667
	MALAYSIA	2015	120836	154.419	0.559667
	MALAYSIA	2016	101357	78.8426	2.49633
	MALAYSIA	2017	86044	18.2901	-0.326
	MALAYSIA	2018	83651	-0.757684	-0.917
	MALAYSIA	2019	130282	130.062	0.759667
	MALDIVES	1980	1	23.3575	0.436
	MALDIVES	1981	1	11.6536	-0.305333
	MALDIVES	1982	1	-0.0496279	-0.065
	MALDIVES	1983	1	-11.7519	2.16267
	MALDIVES	1984	1	-23.454	-0.617
	MALDIVES	1985	0	-35.6831	-1.06167
	MALDIVES	1986	0	-47.37	-0.574667
	MALDIVES	1987	0	-59.0568	1.135
	MALDIVES	1988	2054	901.978	0.719
	MALDIVES	1989	0	-82.4305	-1.78367
	MALDIVES	1990	0	-94.1173	0.0433333
	MALDIVES	1991	0	-105.804	0.400333
	MALDIVES	1992	0	-117.491	1.766
	MALDIVES	1993	0	-129.178	0.147333
	MALDIVES	1994	0	-140.865	0.117667
	MALDIVES	1995	0	-152.551	1.014
	MALDIVES	1996	0	-164.238	-0.870333
	MALDIVES	1997	3	-174.81	-0.501333
	MALDIVES	1998	1750	451.55	2.24133
	MALDIVES	1999	118	-156.87	-1.54733
	MALDIVES	2000	180	-147.27	-1.66333
	MALDIVES	2001	73	-197.266	-0.742667
	MALDIVES	2002	27	-225.122	-0.184667
	MALDIVES	2003	38	-233.261	0.884
	MALDIVES	2004	742	-12.1474	0.33
	MALDIVES	2005	1126	97.3339	0.599667
	MALDIVES	2006	2768	599.298	-0.821333
	MALDIVES	2007	1680	223.929	0.672
	MALDIVES	2008	1815	234.282	-1.62667
	MALDIVES	2009	774	-94.4142	-0.831
	MALDIVES	2010	920	-73.4116	1.51267
	MALDIVES	2011	2909	437.353	-1.398
	MALDIVES	2012	1083	-71.7719	-0.851
	MALDIVES	2013	681	-192.974	-0.421333
	MALDIVES	2014	738	-197.512	-0.429667
	MALDIVES	2015	1866	42.1042	0.559667
	MALDIVES	2016	1931	27.1194	2.49633
	MALDIVES	2017	1866	-14.6927	-0.326
	MALDIVES	2018	1866	-40.3442	-0.917
	MALDIVES	2019	1912	-54.0524	0.759667
	MARTINIQUE	1980	0	173.715	0.436
	MARTINIQUE	1981	10	143.713	-0.305333
	MARTINIQUE	1982	0	107.736	-0.065
	MARTINIQUE	1983	0	74.7459	2.16267
	MARTINIQUE	1984	0	41.7561	-0.617
	MARTINIQUE	1985	0	8.76629	-1.06167
	MARTINIQUE	1986	0	-24.2235	-0.574667
	MARTINIQUE	1987	0	-57.2133	1.135
	MARTINIQUE	1988	97	-63.4896	0.719
	MARTINIQUE	1989	16	-118.85	-1.78367
	MARTINIQUE	1990	4	-155.114	0.0433333
	MARTINIQUE	1991	0	-189.173	0.400333
	MARTINIQUE	1992	38	-212.375	1.766
	MARTINIQUE	1993	0	-255.152	0.147333
	MARTINIQUE	1994	0	-288.142	0.117667
	MARTINIQUE	1995	522	-193.797	1.014
	MARTINIQUE	1996	430	-251.015	-0.870333
	MARTINIQUE	1997	250	-328.168	-0.501333
	MARTINIQUE	1998	44	-409.876	2.24133
	MARTINIQUE	1999	268	-391.257	-1.54733
	MARTINIQUE	2000	171	-446.547	-1.66333
	MARTINIQUE	2001	4471	522.351	-0.742667
	MARTINIQUE	2002	392	-459.924	-0.184667
	MARTINIQUE	2003	791	-396.33	0.884
	MARTINIQUE	2004	0	-618.04	0.33
	MARTINIQUE	2005	6083	868.315	0.599667
	MARTINIQUE	2006	4086	348.97	-0.821333
	MARTINIQUE	2007	5082	566.907	0.672
	MARTINIQUE	2008	586	-601.823	-1.62667
	MARTINIQUE	2009	1378	-433.433	-0.831
	MARTINIQUE	2010	37100	8643.94	1.51267
	MARTINIQUE	2011	275	-778.387	-1.398
	MARTINIQUE	2012	1269	-554.04	-0.851
	MARTINIQUE	2013	7040	914.925	-0.421333
	MARTINIQUE	2014	1680	-510.882	-0.429667
	MARTINIQUE	2015	207	-926.954	0.559667
	MARTINIQUE	2016	158	-972.377	2.49633
	MARTINIQUE	2017	113	-1016.97	-0.326
	MARTINIQUE	2018	73	-1060.42	-0.917
	MARTINIQUE	2019	1530	-701.866	0.759667
	MEXICO	1980	51406	82.4743	0.436
	MEXICO	1981	17046	28.1798	-0.305333
	MEXICO	1982	32640	46.7647	-0.065
	MEXICO	1983	19028	23.9787	2.16267
	MEXICO	1984	27653	32.2195	-0.617
	MEXICO	1985	13688	9.88372	-1.06167
	MEXICO	1986	19520	14.2212	-0.574667
	MEXICO	1987	13371	2.86437	1.135
	MEXICO	1988	10526	-4.02359	0.719
	MEXICO	1989	7124	-11.4761	-1.78367
	MEXICO	1990	14485	-5.6193	0.0433333
	MEXICO	1991	7160	-17.7435	0.400333
	MEXICO	1992	8131	-19.7562	1.766
	MEXICO	1993	2899	-28.9664	0.147333
	MEXICO	1994	6800	-27.6016	0.117667
	MEXICO	1995	17627	-18.6984	1.014
	MEXICO	1996	36538	-1.38533	-0.870333
	MEXICO	1997	35347	-6.33623	-0.501333
	MEXICO	1998	24011	-21.9215	2.24133
	MEXICO	1999	14875	-34.8066	-1.54733
	MEXICO	2000	21715	-31.05	-1.66333
	MEXICO	2001	6401	-49.786	-0.742667
	MEXICO	2002	9844	-49.4608	-0.184667
	MEXICO	2003	6996	-55.3745	0.884
	MEXICO	2004	8202	-57.3031	0.33
	MEXICO	2005	16862	-52.1914	0.599667
	MEXICO	2006	27287	-45.6434	-0.821333
	MEXICO	2007	48436	-29.4388	0.672
	MEXICO	2008	31154	-48.7475	-1.62667
	MEXICO	2009	249763	144.772	-0.831
	MEXICO	2010	57971	-31.6143	1.51267
	MEXICO	2011	67918	-26.6198	-1.398
	MEXICO	2012	165749	54.0806	-0.851
	MEXICO	2013	231498	105.274	-0.421333
	MEXICO	2014	124943	10.1237	-0.429667
	MEXICO	2015	219593	84.6904	0.559667
	MEXICO	2016	130069	5.97102	2.49633
	MEXICO	2017	89893	-30.8746	-0.326
	MEXICO	2018	78621	-43.6463	-0.917
	MEXICO	2019	268458	104.587	0.759667
	MONTSERRAT	1980	0	-88.3498	0.436
	MONTSERRAT	1981	0	-88.9367	-0.305333
	MONTSERRAT	1982	0	-89.5236	-0.065
	MONTSERRAT	1983	0	-90.1105	2.16267
	MONTSERRAT	1984	0	-90.6974	-0.617
	MONTSERRAT	1985	0	-91.2844	-1.06167
	MONTSERRAT	1986	0	-91.8713	-0.574667
	MONTSERRAT	1987	0	-92.4582	1.135
	MONTSERRAT	1988	0	-93.0451	0.719
	MONTSERRAT	1989	0	-93.632	-1.78367
	MONTSERRAT	1990	0	-94.219	0.0433333
	MONTSERRAT	1991	0	-94.8059	0.400333
	MONTSERRAT	1992	0	-95.3928	1.766
	MONTSERRAT	1993	0	-95.9797	0.147333
	MONTSERRAT	1994	154	1622.38	0.117667
	MONTSERRAT	1995	75	801.911	1.014
	MONTSERRAT	1996	3	-58.8552	-0.870333
	MONTSERRAT	1997	0	-98.3274	-0.501333
	MONTSERRAT	1998	0	-98.9143	2.24133
	MONTSERRAT	1999	0	-99.5012	-1.54733
	MONTSERRAT	2000	9	75.0773	-1.66333
	MONTSERRAT	2001	1	-79.4166	-0.742667
	MONTSERRAT	2002	1	-79.5276	-0.184667
	MONTSERRAT	2003	1	-80.2366	0.884
	MONTSERRAT	2004	0	-102.436	0.33
	MONTSERRAT	2005	0	-103.023	0.599667
	MONTSERRAT	2006	0	-103.61	-0.821333
	MONTSERRAT	2007	0	-104.197	0.672
	MONTSERRAT	2008	2	-63.238	-1.62667
	MONTSERRAT	2009	0	-105.37	-0.831
	MONTSERRAT	2010	0	-105.957	1.51267
	MONTSERRAT	2011	3	-46.0726	-1.398
	MONTSERRAT	2012	0	-107.131	-0.851
	MONTSERRAT	2013	6	12.0424	-0.421333
	MONTSERRAT	2014	17	228.262	-0.429667
	MONTSERRAT	2015	0	-108.892	0.559667
	MONTSERRAT	2016	25	382.163	2.49633
	MONTSERRAT	2017	0	-110.066	-0.326
	MONTSERRAT	2018	1	-87.7117	-0.917
	MONTSERRAT	2019	1	-89.0421	0.759667
	NEPAL	1980	1	2.52557	0.436
	NEPAL	1981	1	2.31719	-0.305333
	NEPAL	1982	1	2.10882	-0.065
	NEPAL	1983	1	1.90044	2.16267
	NEPAL	1984	1	1.69207	-0.617
	NEPAL	1985	0	1.47801	-1.06167
	NEPAL	1986	0	1.26978	-0.574667
	NEPAL	1987	0	1.06154	1.135
	NEPAL	1988	0	0.853313	0.719
	NEPAL	1989	0	0.645082	-1.78367
	NEPAL	1990	0	0.436852	0.0433333
	NEPAL	1991	0	0.228621	0.400333
	NEPAL	1992	0	0.0203896	1.766
	NEPAL	1993	0	-0.187841	0.147333
	NEPAL	1994	0	-0.396072	0.117667
	NEPAL	1995	0	-0.604303	1.014
	NEPAL	1996	0	-0.812534	-0.870333
	NEPAL	1997	0	-1.02077	-0.501333
	NEPAL	1998	0	-1.229	2.24133
	NEPAL	1999	0	-1.43723	-1.54733
	NEPAL	2000	0	-1.64546	-1.66333
	NEPAL	2001	0	-1.85369	-0.742667
	NEPAL	2002	0	-2.06192	-0.184667
	NEPAL	2003	0	-2.27015	0.884
	NEPAL	2004	0	-2.47838	0.33
	NEPAL	2005	0	-2.68661	0.599667
	NEPAL	2006	18	-2.82697	-0.821333
	NEPAL	2007	27	-3.002	0.672
	NEPAL	2008	10	-3.27411	-1.62667
	NEPAL	2009	30	-3.40854	-0.831
	NEPAL	2010	917	-0.351674	1.51267
	NEPAL	2011	79	-3.64627	-1.398
	NEPAL	2012	183	-3.47465	-0.851
	NEPAL	2013	728	-1.69374	-0.421333
	NEPAL	2014	362	-3.24251	-0.429667
	NEPAL	2015	135	-4.27998	0.559667
	NEPAL	2016	1524	0.492821	2.49633
	NEPAL	2017	1201	-0.924015	-0.326
	NEPAL	2018	230	-4.58679	-0.917
	NEPAL	2019	12100	36.3647	0.759667
	NEW CALEDONIA	1980	631	488.043	0.436
	NEW CALEDONIA	1981	1	10.5644	-0.305333
	NEW CALEDONIA	1982	0	-17.7633	-0.065
	NEW CALEDONIA	1983	21	-31.2676	2.16267
	NEW CALEDONIA	1984	42	-45.3213	-0.617
	NEW CALEDONIA	1985	63	-59.8535	-1.06167
	NEW CALEDONIA	1986	85	-74.2503	-0.574667
	NEW CALEDONIA	1987	5	-152.781	1.135
	NEW CALEDONIA	1988	60	-146.86	0.719
	NEW CALEDONIA	1989	2499	1286.17	-1.78367
	NEW CALEDONIA	1990	92	-184.944	0.0433333
	NEW CALEDONIA	1991	26	-251.577	0.400333
	NEW CALEDONIA	1992	10	-288.468	1.766
	NEW CALEDONIA	1993	4	-319.489	0.147333
	NEW CALEDONIA	1994	11	-343.478	0.117667
	NEW CALEDONIA	1995	1820	562.125	1.014
	NEW CALEDONIA	1996	0	-404.537	-0.870333
	NEW CALEDONIA	1997	154	-355.706	-0.501333
	NEW CALEDONIA	1998	2618	815.547	2.24133
	NEW CALEDONIA	1999	359	-315.822	-1.54733
	NEW CALEDONIA	2000	15	-508.009	-1.66333
	NEW CALEDONIA	2001	34	-527.025	-0.742667
	NEW CALEDONIA	2002	105	-522.891	-0.184667
	NEW CALEDONIA	2003	5673	1920.1	0.884
	NEW CALEDONIA	2004	792	-279.321	0.33
	NEW CALEDONIA	2005	46	-633.371	0.599667
	NEW CALEDONIA	2006	48	-660.443	-0.821333
	NEW CALEDONIA	2007	47	-688.786	0.672
	NEW CALEDONIA	2008	1179	-250.372	-1.62667
	NEW CALEDONIA	2009	8610	2737.03	-0.831
	NEW CALEDONIA	2010	113	-746.065	1.51267
	NEW CALEDONIA	2011	1	-818.544	-1.398
	NEW CALEDONIA	2012	320	-723.012	-0.851
	NEW CALEDONIA	2013	10541	3123.91	-0.421333
	NEW CALEDONIA	2014	329	-779.079	-0.429667
	NEW CALEDONIA	2015	26	-919.795	0.559667
	NEW CALEDONIA	2016	688	-702.463	2.49633
	NEW CALEDONIA	2017	4426	649.659	-0.326
	NEW CALEDONIA	2018	2083	-244.171	-0.917
	NEW CALEDONIA	2019	3912	402.315	0.759667
	NICARAGUA	1980	0	219.666	0.436
	NICARAGUA	1981	0	192.221	-0.305333
	NICARAGUA	1982	0	164.776	-0.065
	NICARAGUA	1983	0	137.331	2.16267
	NICARAGUA	1984	0	109.886	-0.617
	NICARAGUA	1985	17490	547.225	-1.06167
	NICARAGUA	1986	484	67.5604	-0.574667
	NICARAGUA	1987	64	29.1742	1.135
	NICARAGUA	1988	203	5.13847	0.719
	NICARAGUA	1989	659	-11.3812	-1.78367
	NICARAGUA	1990	4137	43.0671	0.0433333
	NICARAGUA	1991	1885	-38.6691	0.400333
	NICARAGUA	1992	5495	14.4449	1.766
	NICARAGUA	1993	9035	62.474	0.147333
	NICARAGUA	1994	20718	283.366	0.117667
	NICARAGUA	1995	20066	232.943	1.014
	NICARAGUA	1996	2841	-160.42	-0.870333
	NICARAGUA	1997	3194	-181.663	-0.501333
	NICARAGUA	1998	14024	7.56943	2.24133
	NICARAGUA	1999	11150	-80.9931	-1.54733
	NICARAGUA	2000	7317	-186.415	-1.66333
	NICARAGUA	2001	1646	-324.983	-0.742667
	NICARAGUA	2002	2000	-346.096	-0.184667
	NICARAGUA	2003	2990	-355.4	0.884
	NICARAGUA	2004	942	-421.527	0.33
	NICARAGUA	2005	1558	-437.898	0.599667
	NICARAGUA	2006	1298	-470.433	-0.821333
	NICARAGUA	2007	1264	-498.81	0.672
	NICARAGUA	2008	1390	-524.358	-1.62667
	NICARAGUA	2009	17060	-280.607	-0.831
	NICARAGUA	2010	5157	-515.619	1.51267
	NICARAGUA	2011	11888	-431.083	-1.398
	NICARAGUA	2012	30210	-157.632	-0.851
	NICARAGUA	2013	77179	575.201	-0.421333
	NICARAGUA	2014	35425	-142.894	-0.429667
	NICARAGUA	2015	49326	42.215	0.559667
	NICARAGUA	2016	88463	616.206	2.49633
	NICARAGUA	2017	64712	202.758	-0.326
	NICARAGUA	2018	58746	70.6045	-0.917
	NICARAGUA	2019	186173	1943.05	0.759667
	PANAMA	1980	0	30.0633	0.436
	PANAMA	1981	0	25.2994	-0.305333
	PANAMA	1982	0	20.5354	-0.065
	PANAMA	1983	0	15.7715	2.16267
	PANAMA	1984	0	11.0076	-0.617
	PANAMA	1985	0	6.2437	-1.06167
	PANAMA	1986	0	1.47978	-0.574667
	PANAMA	1987	0	-3.28413	1.135
	PANAMA	1988	0	-8.04805	0.719
	PANAMA	1989	0	-12.812	-1.78367
	PANAMA	1990	0	-17.5759	0.0433333
	PANAMA	1991	0	-22.3398	0.400333
	PANAMA	1992	0	-27.1037	1.766
	PANAMA	1993	14	-31.3307	0.147333
	PANAMA	1994	790	-6.94775	0.117667
	PANAMA	1995	3086	72.2247	1.014
	PANAMA	1996	822	-16.5015	-0.870333
	PANAMA	1997	2628	42.0048	-0.501333
	PANAMA	1998	2718	38.5184	2.24133
	PANAMA	1999	2783	34.1084	-1.54733
	PANAMA	2000	317	-54.6545	-1.66333
	PANAMA	2001	1545	-19.5057	-0.742667
	PANAMA	2002	711	-51.9616	-0.184667
	PANAMA	2003	293	-70.2976	0.884
	PANAMA	2004	373	-72.7701	0.33
	PANAMA	2005	4000	31.9623	0.599667
	PANAMA	2006	4300	33.852	-0.821333
	PANAMA	2007	3402	0.574568	0.672
	PANAMA	2008	2287	-37.8952	-1.62667
	PANAMA	2009	6811	83.2653	-0.831
	PANAMA	2010	1999	-57.6883	1.51267
	PANAMA	2011	3844	-13.4072	-1.398
	PANAMA	2012	1194	-90.5833	-0.851
	PANAMA	2013	4774	-2.22302	-0.421333
	PANAMA	2014	5517	9.95934	-0.429667
	PANAMA	2015	3347	-52.0916	0.559667
	PANAMA	2016	7884	54.3731	2.49633
	PANAMA	2017	9077	75.4014	-0.326
	PANAMA	2018	6908	14.8827	-0.917
	PANAMA	2019	9448	67.4939	0.759667
	PARAGUAY	1980	0	121.181	0.436
	PARAGUAY	1981	0	102.602	-0.305333
	PARAGUAY	1982	0	84.0237	-0.065
	PARAGUAY	1983	0	65.4451	2.16267
	PARAGUAY	1984	0	46.8666	-0.617
	PARAGUAY	1985	0	28.288	-1.06167
	PARAGUAY	1986	0	9.70949	-0.574667
	PARAGUAY	1987	0	-8.86905	1.135
	PARAGUAY	1988	405	-16.9129	0.719
	PARAGUAY	1989	41800	1011.86	-1.78367
	PARAGUAY	1990	0	-64.6047	0.0433333
	PARAGUAY	1991	0	-83.1832	0.400333
	PARAGUAY	1992	0	-101.762	1.766
	PARAGUAY	1993	0	-120.34	0.147333
	PARAGUAY	1994	0	-138.919	0.117667
	PARAGUAY	1995	0	-157.497	1.014
	PARAGUAY	1996	0	-176.076	-0.870333
	PARAGUAY	1997	12	-194.405	-0.501333
	PARAGUAY	1998	0	-213.233	2.24133
	PARAGUAY	1999	1164	-208.652	-1.54733
	PARAGUAY	2000	24282	223.514	-1.66333
	PARAGUAY	2001	38	-268.239	-0.742667
	PARAGUAY	2002	1871	-252.155	-0.184667
	PARAGUAY	2003	137	-303.567	0.884
	PARAGUAY	2004	164	-321.676	0.33
	PARAGUAY	2005	405	-335.888	0.599667
	PARAGUAY	2006	4271	-284.693	-0.821333
	PARAGUAY	2007	37277	286.394	0.672
	PARAGUAY	2008	1953	-364.422	-1.62667
	PARAGUAY	2009	6143	-309.874	-0.831
	PARAGUAY	2010	13553	-201.232	1.51267
	PARAGUAY	2011	42945	280.11	-1.398
	PARAGUAY	2012	39063	186.145	-0.851
	PARAGUAY	2013	144470	1913.66	-0.421333
	PARAGUAY	2014	10014	-346.076	-0.429667
	PARAGUAY	2015	68652	582.174	0.559667
	PARAGUAY	2016	70215	572.815	2.49633
	PARAGUAY	2017	1832	-537.399	-0.326
	PARAGUAY	2018	32359	-82.5944	-0.917
	PARAGUAY	2019	11811	-422.51	0.759667
	PERU	1980	0	19.8799	0.436
	PERU	1981	0	17.1534	-0.305333
	PERU	1982	0	14.4269	-0.065
	PERU	1983	0	11.7004	2.16267
	PERU	1984	0	8.97385	-0.617
	PERU	1985	0	6.24735	-1.06167
	PERU	1986	0	3.52084	-0.574667
	PERU	1987	0	0.794338	1.135
	PERU	1988	0	-1.93217	0.719
	PERU	1989	0	-4.65867	-1.78367
	PERU	1990	7858	28.1568	0.0433333
	PERU	1991	714	-6.95001	0.400333
	PERU	1992	1971	-4.28619	1.766
	PERU	1993	897	-11.7499	0.147333
	PERU	1994	1478	-12.1286	0.117667
	PERU	1995	2732	-9.84344	1.014
	PERU	1996	6395	1.93099	-0.870333
	PERU	1997	1357	-21.1209	-0.501333
	PERU	1998	988	-25.3705	2.24133
	PERU	1999	554	-29.8134	-1.54733
	PERU	2000	5486	-14.0683	-1.66333
	PERU	2001	23329	48.9793	-0.742667
	PERU	2002	8875	-7.63511	-0.184667
	PERU	2003	3637	-29.6633	0.884
	PERU	2004	9774	-10.5163	0.33
	PERU	2005	6358	-25.6944	0.599667
	PERU	2006	5531	-31.5209	-0.821333
	PERU	2007	6872	-29.7081	0.672
	PERU	2008	10278	-20.7824	-1.62667
	PERU	2009	8813	-28.8089	-0.831
	PERU	2010	18392	1.0073	1.51267
	PERU	2011	29612	35.8137	-1.398
	PERU	2012	29994	33.4533	-0.851
	PERU	2013	13771	-24.2508	-0.421333
	PERU	2014	19043	-10.0848	-0.429667
	PERU	2015	35837	41.14	0.559667
	PERU	2016	31868	24.0873	2.49633
	PERU	2017	76093	159.758	-0.326
	PERU	2018	6930	-62.2082	-0.917
	PERU	2019	17143	-34.2282	0.759667
	PHILIPPINES	1980	968	52.7764	0.436
	PHILIPPINES	1981	123	45.3755	-0.305333
	PHILIPPINES	1982	305	40.0773	-0.065
	PHILIPPINES	1983	1684	37.0541	2.16267
	PHILIPPINES	1984	2545	32.9356	-0.617
	PHILIPPINES	1985	1692	25.6175	-1.06167
	PHILIPPINES	1986	839	18.3766	-0.574667
	PHILIPPINES	1987	859	12.7281	1.135
	PHILIPPINES	1988	2922	10.5558	0.719
	PHILIPPINES	1989	305	0.440644	-1.78367
	PHILIPPINES	1990	588	-4.76074	0.0433333
	PHILIPPINES	1991	11317	6.58693	0.400333
	PHILIPPINES	1992	9108	-2.90314	1.766
	PHILIPPINES	1993	5448	-14.4197	0.147333
	PHILIPPINES	1994	5603	-20.0309	0.117667
	PHILIPPINES	1995	5166	-26.5026	1.014
	PHILIPPINES	1996	14649	-18.9634	-0.870333
	PHILIPPINES	1997	12811	-27.6439	-0.501333
	PHILIPPINES	1998	35648	-3.05555	2.24133
	PHILIPPINES	1999	9406	-44.2238	-1.54733
	PHILIPPINES	2000	6614	-53.725	-1.66333
	PHILIPPINES	2001	23235	-38.6782	-0.742667
	PHILIPPINES	2002	16663	-53.0083	-0.184667
	PHILIPPINES	2003	29946	-43.0526	0.884
	PHILIPPINES	2004	23040	-57.5746	0.33
	PHILIPPINES	2005	33901	-51.1552	0.599667
	PHILIPPINES	2006	37101	-53.8976	-0.821333
	PHILIPPINES	2007	55639	-39.6303	0.672
	PHILIPPINES	2008	39620	-63.9854	-1.62667
	PHILIPPINES	2009	57819	-50.8464	-0.831
	PHILIPPINES	2010	135355	24.3238	1.51267
	PHILIPPINES	2011	125975	6.41224	-1.398
	PHILIPPINES	2012	154945	28.0543	-0.851
	PHILIPPINES	2013	166107	30.9566	-0.421333
	PHILIPPINES	2014	121580	-21.3095	-0.429667
	PHILIPPINES	2015	199260	46.4487	0.559667
	PHILIPPINES	2016	207480	45.237	2.49633
	PHILIPPINES	2017	135728	-31.0879	-0.326
	PHILIPPINES	2018	210111	29.6313	-0.917
	PHILIPPINES	2019	437563	226.866	0.759667
	PUERTO RICO	1980	921	-195.574	0.436
	PUERTO RICO	1981	8350	34.9204	-0.305333
	PUERTO RICO	1982	9536	70.0733	-0.065
	PUERTO RICO	1983	2789	-134.945	2.16267
	PUERTO RICO	1984	1865	-161.699	-0.617
	PUERTO RICO	1985	2378	-145.341	-1.06167
	PUERTO RICO	1986	10690	99.4803	-0.574667
	PUERTO RICO	1987	5852	-42.3171	1.135
	PUERTO RICO	1988	6547	-22.1708	0.719
	PUERTO RICO	1989	9015	48.2313	-1.78367
	PUERTO RICO	1990	9456	60.1287	0.0433333
	PUERTO RICO	1991	10319	84.1798	0.400333
	PUERTO RICO	1992	13009	159.056	1.766
	PUERTO RICO	1993	6608	-19.3223	0.147333
	PUERTO RICO	1994	22137	406.237	0.117667
	PUERTO RICO	1995	6789	-14.3458	1.014
	PUERTO RICO	1996	4679	-71.3433	-0.870333
	PUERTO RICO	1997	7017	-8.60653	-0.501333
	PUERTO RICO	1998	17241	262.43	2.24133
	PUERTO RICO	1999	4993	-60.4483	-1.54733
	PUERTO RICO	2000	2433	-126.284	-1.66333
	PUERTO RICO	2001	5233	-51.3898	-0.742667
	PUERTO RICO	2002	2906	-110.715	-0.184667
	PUERTO RICO	2003	3735	-87.3872	0.884
	PUERTO RICO	2004	3288	-97.3792	0.33
	PUERTO RICO	2005	5701	-32.4017	0.599667
	PUERTO RICO	2006	3043	-99.9117	-0.821333
	PUERTO RICO	2007	11012	112.92	0.672
	PUERTO RICO	2008	3384	-86.4847	-1.62667
	PUERTO RICO	2009	6651	3.05927	-0.831
	PUERTO RICO	2010	21298	399.245	1.51267
	PUERTO RICO	2011	5654	-17.6442	-1.398
	PUERTO RICO	2012	12298	168.739	-0.851
	PUERTO RICO	2013	18164	337.606	-0.421333
	PUERTO RICO	2014	8880	84.9981	-0.429667
	PUERTO RICO	2015	1867	-110.751	0.559667
	PUERTO RICO	2016	168	-157.865	2.49633
	PUERTO RICO	2017	0	-161.088	-0.326
	PUERTO RICO	2018	0	-159.379	-0.917
	PUERTO RICO	2019	37	-156.512	0.759667
	Saint Barthelemy	1980	0	566.172	0.436
	Saint Barthelemy	1981	0	503.002	-0.305333
	Saint Barthelemy	1982	0	439.831	-0.065
	Saint Barthelemy	1983	0	376.661	2.16267
	Saint Barthelemy	1984	0	313.491	-0.617
	Saint Barthelemy	1985	0	250.321	-1.06167
	Saint Barthelemy	1986	0	187.151	-0.574667
	Saint Barthelemy	1987	0	123.98	1.135
	Saint Barthelemy	1988	0	60.81	0.719
	Saint Barthelemy	1989	0	-2.3602	-1.78367
	Saint Barthelemy	1990	0	-65.5304	0.0433333
	Saint Barthelemy	1991	0	-128.701	0.400333
	Saint Barthelemy	1992	0	-191.871	1.766
	Saint Barthelemy	1993	0	-255.041	0.147333
	Saint Barthelemy	1994	0	-318.211	0.117667
	Saint Barthelemy	1995	0	-381.382	1.014
	Saint Barthelemy	1996	0	-444.552	-0.870333
	Saint Barthelemy	1997	0	-507.722	-0.501333
	Saint Barthelemy	1998	0	-570.892	2.24133
	Saint Barthelemy	1999	0	-634.063	-1.54733
	Saint Barthelemy	2000	0	-697.233	-1.66333
	Saint Barthelemy	2001	0	-760.403	-0.742667
	Saint Barthelemy	2002	0	-823.573	-0.184667
	Saint Barthelemy	2003	0	-886.743	0.884
	Saint Barthelemy	2004	0	-949.914	0.33
	Saint Barthelemy	2005	0	-1013.08	0.599667
	Saint Barthelemy	2006	0	-1076.25	-0.821333
	Saint Barthelemy	2007	0	-1139.42	0.672
	Saint Barthelemy	2008	0	-1202.59	-1.62667
	Saint Barthelemy	2009	804	7854.02	-0.831
	Saint Barthelemy	2010	0	-1328.94	1.51267
	Saint Barthelemy	2011	23	-1139.58	-1.398
	Saint Barthelemy	2012	40	-1021.25	-0.851
	Saint Barthelemy	2013	966	8826.38	-0.421333
	Saint Barthelemy	2014	56	-990.4	-0.429667
	Saint Barthelemy	2015	428	2793.67	0.559667
	Saint Barthelemy	2016	78	-915.435	2.49633
	Saint Barthelemy	2017	55	-1223.54	-0.326
	Saint Barthelemy	2018	0	-1834.3	-0.917
	Saint Barthelemy	2019	11	-1792.51	0.759667
	SAINT KITTS AND NEVIS	1980	0	13.2212	0.436
	SAINT KITTS AND NEVIS	1981	23	64.1844	-0.305333
	SAINT KITTS AND NEVIS	1982	0	8.05374	-0.065
	SAINT KITTS AND NEVIS	1983	0	5.47001	2.16267
	SAINT KITTS AND NEVIS	1984	0	2.88628	-0.617
	SAINT KITTS AND NEVIS	1985	2	5.04818	-1.06167
	SAINT KITTS AND NEVIS	1986	0	-2.28118	-0.574667
	SAINT KITTS AND NEVIS	1987	0	-4.86491	1.135
	SAINT KITTS AND NEVIS	1988	0	-7.44864	0.719
	SAINT KITTS AND NEVIS	1989	0	-10.0324	-1.78367
	SAINT KITTS AND NEVIS	1990	0	-12.6161	0.0433333
	SAINT KITTS AND NEVIS	1991	8	4.53279	0.400333
	SAINT KITTS AND NEVIS	1992	0	-17.7836	1.766
	SAINT KITTS AND NEVIS	1993	1	-17.9546	0.147333
	SAINT KITTS AND NEVIS	1994	8	-3.90386	0.117667
	SAINT KITTS AND NEVIS	1995	27	37.92	1.014
	SAINT KITTS AND NEVIS	1996	6	-14.1964	-0.870333
	SAINT KITTS AND NEVIS	1997	0	-30.7022	-0.501333
	SAINT KITTS AND NEVIS	1998	0	-33.2859	2.24133
	SAINT KITTS AND NEVIS	1999	1	-33.6388	-1.54733
	SAINT KITTS AND NEVIS	2000	5	-27.455	-1.66333
	SAINT KITTS AND NEVIS	2001	89	152.5	-0.742667
	SAINT KITTS AND NEVIS	2002	20	-0.390714	-0.184667
	SAINT KITTS AND NEVIS	2003	2	-41.8971	0.884
	SAINT KITTS AND NEVIS	2004	4	-40.201	0.33
	SAINT KITTS AND NEVIS	2005	1	-49.2319	0.599667
	SAINT KITTS AND NEVIS	2006	1	-51.8224	-0.821333
	SAINT KITTS AND NEVIS	2007	0	-56.5395	0.672
	SAINT KITTS AND NEVIS	2008	49	44.7872	-1.62667
	SAINT KITTS AND NEVIS	2009	2	-57.4774	-0.831
	SAINT KITTS AND NEVIS	2010	19	-24.2089	1.51267
	SAINT KITTS AND NEVIS	2011	47	31.9045	-1.398
	SAINT KITTS AND NEVIS	2012	2	-65.2677	-0.851
	SAINT KITTS AND NEVIS	2013	100	137.308	-0.421333
	SAINT KITTS AND NEVIS	2014	75	82.3142	-0.429667
	SAINT KITTS AND NEVIS	2015	5	-66.7469	0.559667
	SAINT KITTS AND NEVIS	2016	136	204.797	2.49633
	SAINT KITTS AND NEVIS	2017	10	-61.4498	-0.326
	SAINT KITTS AND NEVIS	2018	6	-72.398	-0.917
	SAINT KITTS AND NEVIS	2019	46	8.86752	0.759667
	SAINT LUCIA	1980	6	-2.7106	0.436
	SAINT LUCIA	1981	0	-9.24315	-0.305333
	SAINT LUCIA	1982	31	13.7225	-0.065
	SAINT LUCIA	1983	0	-12.4425	2.16267
	SAINT LUCIA	1984	0	-14.0422	-0.617
	SAINT LUCIA	1985	0	-15.6419	-1.06167
	SAINT LUCIA	1986	328	226.064	-0.574667
	SAINT LUCIA	1987	1	-18.1102	1.135
	SAINT LUCIA	1988	2	-18.9986	0.719
	SAINT LUCIA	1989	4	-19.1928	-1.78367
	SAINT LUCIA	1990	2	-22.2348	0.0433333
	SAINT LUCIA	1991	4	-22.4674	0.400333
	SAINT LUCIA	1992	0	-26.8397	1.766
	SAINT LUCIA	1993	5	-25.0745	0.147333
	SAINT LUCIA	1994	0	-30.039	0.117667
	SAINT LUCIA	1995	52	2.49366	1.014
	SAINT LUCIA	1996	65	8.97788	-0.870333
	SAINT LUCIA	1997	15	-25.1889	-0.501333
	SAINT LUCIA	1998	4	-33.8876	2.24133
	SAINT LUCIA	1999	3	-36.1418	-1.54733
	SAINT LUCIA	2000	0	-39.6371	-1.66333
	SAINT LUCIA	2001	292	140.588	-0.742667
	SAINT LUCIA	2002	51	-11.3159	-0.184667
	SAINT LUCIA	2003	5	-41.3696	0.884
	SAINT LUCIA	2004	11	-39.3383	0.33
	SAINT LUCIA	2005	2	-46.4263	0.599667
	SAINT LUCIA	2006	30	-31.214	-0.821333
	SAINT LUCIA	2007	39	-27.5538	0.672
	SAINT LUCIA	2008	98	5.69941	-1.62667
	SAINT LUCIA	2009	18	-43.4266	-0.831
	SAINT LUCIA	2010	74	-12.3427	1.51267
	SAINT LUCIA	2011	585	282.596	-1.398
	SAINT LUCIA	2012	10	-53.0571	-0.851
	SAINT LUCIA	2013	234	74.0667	-0.421333
	SAINT LUCIA	2014	167	33.5029	-0.429667
	SAINT LUCIA	2015	25	-49.3974	0.559667
	SAINT LUCIA	2016	196	45.8708	2.49633
	SAINT LUCIA	2017	66	-29.5779	-0.326
	SAINT LUCIA	2018	90	-17.8378	-0.917
	SAINT LUCIA	2019	20	-58.8319	0.759667
	SAINT MARTIN	1980	0	551.665	0.436
	SAINT MARTIN	1981	0	489.391	-0.305333
	SAINT MARTIN	1982	0	427.117	-0.065
	SAINT MARTIN	1983	0	364.843	2.16267
	SAINT MARTIN	1984	0	302.569	-0.617
	SAINT MARTIN	1985	2	253.023	-1.06167
	SAINT MARTIN	1986	0	178.022	-0.574667
	SAINT MARTIN	1987	0	115.748	1.135
	SAINT MARTIN	1988	0	53.474	0.719
	SAINT MARTIN	1989	0	-8.79982	-1.78367
	SAINT MARTIN	1990	0	-71.0736	0.0433333
	SAINT MARTIN	1991	0	-133.347	0.400333
	SAINT MARTIN	1992	0	-195.621	1.766
	SAINT MARTIN	1993	0	-257.895	0.147333
	SAINT MARTIN	1994	0	-320.169	0.117667
	SAINT MARTIN	1995	0	-382.443	1.014
	SAINT MARTIN	1996	0	-444.717	-0.870333
	SAINT MARTIN	1997	0	-506.99	-0.501333
	SAINT MARTIN	1998	0	-569.264	2.24133
	SAINT MARTIN	1999	0	-631.538	-1.54733
	SAINT MARTIN	2000	0	-693.812	-1.66333
	SAINT MARTIN	2001	0	-756.086	-0.742667
	SAINT MARTIN	2002	0	-818.359	-0.184667
	SAINT MARTIN	2003	0	-880.633	0.884
	SAINT MARTIN	2004	0	-942.907	0.33
	SAINT MARTIN	2005	0	-1005.18	0.599667
	SAINT MARTIN	2006	0	-1067.45	-0.821333
	SAINT MARTIN	2007	0	-1129.73	0.672
	SAINT MARTIN	2008	0	-1192	-1.62667
	SAINT MARTIN	2009	1698	3445.16	-0.831
	SAINT MARTIN	2010	2450	5403.51	1.51267
	SAINT MARTIN	2011	168	-916.65	-1.398
	SAINT MARTIN	2012	313	-572.281	-0.851
	SAINT MARTIN	2013	3095	7180.94	-0.421333
	SAINT MARTIN	2014	404	-419.903	-0.429667
	SAINT MARTIN	2015	436	-382.916	0.559667
	SAINT MARTIN	2016	350	-684.764	2.49633
	SAINT MARTIN	2017	197	-1181.39	-0.326
	SAINT MARTIN	2018	104	-1507.52	-0.917
	SAINT MARTIN	2019	260	-1092.01	0.759667
	SAINT VINCENT AND THE GRENADINES	1980	0	-0.746849	0.436
	SAINT VINCENT AND THE GRENADINES	1981	0	-0.779019	-0.305333
	SAINT VINCENT AND THE GRENADINES	1982	1	-0.773402	-0.065
	SAINT VINCENT AND THE GRENADINES	1983	0	-0.843357	2.16267
	SAINT VINCENT AND THE GRENADINES	1984	0	-0.875527	-0.617
	SAINT VINCENT AND THE GRENADINES	1985	0	-0.907696	-1.06167
	SAINT VINCENT AND THE GRENADINES	1986	0	-0.939865	-0.574667
	SAINT VINCENT AND THE GRENADINES	1987	0	-0.972035	1.135
	SAINT VINCENT AND THE GRENADINES	1988	1	-0.969068	0.719
	SAINT VINCENT AND THE GRENADINES	1989	0	-1.03637	-1.78367
	SAINT VINCENT AND THE GRENADINES	1990	9	-0.773183	0.0433333
	SAINT VINCENT AND THE GRENADINES	1991	1	-1.06881	0.400333
	SAINT VINCENT AND THE GRENADINES	1992	7	-0.91621	1.766
	SAINT VINCENT AND THE GRENADINES	1993	7	-0.953792	0.147333
	SAINT VINCENT AND THE GRENADINES	1994	2	-1.13872	0.117667
	SAINT VINCENT AND THE GRENADINES	1995	224	5.12611	1.014
	SAINT VINCENT AND THE GRENADINES	1996	190	3.91456	-0.870333
	SAINT VINCENT AND THE GRENADINES	1997	3	-1.2147	-0.501333
	SAINT VINCENT AND THE GRENADINES	1998	112	1.526	2.24133
	SAINT VINCENT AND THE GRENADINES	1999	8	-1.15598	-1.54733
	SAINT VINCENT AND THE GRENADINES	2000	5	-1.2661	-1.66333
	SAINT VINCENT AND THE GRENADINES	2001	3	-1.34991	-0.742667
	SAINT VINCENT AND THE GRENADINES	2002	1104	24.9825	-0.184667
	SAINT VINCENT AND THE GRENADINES	2003	6	-1.34093	0.884
	SAINT VINCENT AND THE GRENADINES	2004	4	-1.42291	0.33
	SAINT VINCENT AND THE GRENADINES	2005	8	-1.36354	0.599667
	SAINT VINCENT AND THE GRENADINES	2006	5	-1.46965	-0.821333
	SAINT VINCENT AND THE GRENADINES	2007	2	-1.57183	0.672
	SAINT VINCENT AND THE GRENADINES	2008	6	-1.52361	-1.62667
	SAINT VINCENT AND THE GRENADINES	2009	10	-1.47926	-0.831
	SAINT VINCENT AND THE GRENADINES	2010	133	0.907867	1.51267
	SAINT VINCENT AND THE GRENADINES	2011	47	-0.837408	-1.398
	SAINT VINCENT AND THE GRENADINES	2012	91	-0.0633062	-0.851
	SAINT VINCENT AND THE GRENADINES	2013	127	0.54378	-0.421333
	SAINT VINCENT AND THE GRENADINES	2014	117	0.298441	-0.429667
	SAINT VINCENT AND THE GRENADINES	2015	13	-1.63791	0.559667
	SAINT VINCENT AND THE GRENADINES	2016	89	-0.317724	2.49633
	SAINT VINCENT AND THE GRENADINES	2017	3	-1.88366	-0.326
	SAINT VINCENT AND THE GRENADINES	2018	4	-1.89835	-0.917
	SAINT VINCENT AND THE GRENADINES	2019	11	-1.80859	0.759667
	SINGAPORE	1980	253	1811.94	0.436
	SINGAPORE	1981	136	1402.31	-0.305333
	SINGAPORE	1982	216	1174.87	-0.065
	SINGAPORE	1983	205	863.618	2.16267
	SINGAPORE	1984	86	454.723	-0.617
	SINGAPORE	1985	126	190.44	-1.06167
	SINGAPORE	1986	354	94.6952	-0.574667
	SINGAPORE	1987	436	-132.969	1.135
	SINGAPORE	1988	245	-604.398	0.719
	SINGAPORE	1989	944	-282.487	-1.78367
	SINGAPORE	1990	1733	117.736	0.0433333
	SINGAPORE	1991	2179	209.251	0.400333
	SINGAPORE	1992	2878	519.136	1.766
	SINGAPORE	1993	946	-1490.12	0.147333
	SINGAPORE	1994	1239	-1535.28	0.117667
	SINGAPORE	1995	2008	-1163.88	1.014
	SINGAPORE	1996	3128	-485.649	-0.870333
	SINGAPORE	1997	4300	240.33	-0.501333
	SINGAPORE	1998	5258	783.182	2.24133
	SINGAPORE	1999	1355	-2933.73	-1.54733
	SINGAPORE	2000	673	-3831	-1.66333
	SINGAPORE	2001	2372	-2634.99	-0.742667
	SINGAPORE	2002	3945	-1544.9	-0.184667
	SINGAPORE	2003	4788	-1089.03	0.884
	SINGAPORE	2004	9459	2777.84	0.33
	SINGAPORE	2005	14209	6759.7	0.599667
	SINGAPORE	2006	3127	-3415.66	-0.821333
	SINGAPORE	2007	8826	1442.06	0.672
	SINGAPORE	2008	7032	-447.451	-1.62667
	SINGAPORE	2009	4497	-3027.67	-0.831
	SINGAPORE	2010	5364	-2514.52	1.51267
	SINGAPORE	2011	5330	-2818.43	-1.398
	SINGAPORE	2012	4063	-4262.49	-0.851
	SINGAPORE	2013	20682	10926.4	-0.421333
	SINGAPORE	2014	17992	8207.27	-0.429667
	SINGAPORE	2015	11292	1683.14	0.559667
	SINGAPORE	2016	13110	3150.83	2.49633
	SINGAPORE	2017	2755	-6911.19	-0.326
	SINGAPORE	2018	3259	-6725.77	-0.917
	SINGAPORE	2019	15910	5042.11	0.759667
	SURINAME	1980	0	-37.6549	0.436
	SURINAME	1981	22	-32.9925	-0.305333
	SURINAME	1982	28	-32.6152	-0.065
	SURINAME	1983	0	-41.2275	2.16267
	SURINAME	1984	0	-42.4183	-0.617
	SURINAME	1985	0	-43.6092	-1.06167
	SURINAME	1986	64	-28.489	-0.574667
	SURINAME	1987	1	-45.7389	1.135
	SURINAME	1988	5	-45.9384	0.719
	SURINAME	1989	4	-47.3931	-1.78367
	SURINAME	1990	16	-45.6871	0.0433333
	SURINAME	1991	40	-41.1385	0.400333
	SURINAME	1992	24	-46.2243	1.766
	SURINAME	1993	178	-10.9933	0.147333
	SURINAME	1994	76	-36.5094	0.117667
	SURINAME	1995	344	23.6556	1.014
	SURINAME	1996	677	95.826	-0.870333
	SURINAME	1997	90	-38.0269	-0.501333
	SURINAME	1998	1241	209.67	2.24133
	SURINAME	1999	695	87.4473	-1.54733
	SURINAME	2000	1073	162.537	-1.66333
	SURINAME	2001	760	93.2685	-0.742667
	SURINAME	2002	1104	158.877	-0.184667
	SURINAME	2003	285	-8.47218	0.884
	SURINAME	2004	375	7.21169	0.33
	SURINAME	2005	2853	485.245	0.599667
	SURINAME	2006	285	-14.0218	-0.821333
	SURINAME	2007	41	-62.042	0.672
	SURINAME	2008	24	-66.5038	-1.62667
	SURINAME	2009	120	-49.9668	-0.831
	SURINAME	2010	113	-52.6875	1.51267
	SURINAME	2011	409	-0.49669	-1.398
	SURINAME	2012	781	64.1742	-0.851
	SURINAME	2013	21	-73.2292	-0.421333
	SURINAME	2014	23	-74.1065	-0.429667
	SURINAME	2015	15	-76.7282	0.559667
	SURINAME	2016	6	-79.4937	2.49633
	SURINAME	2017	1	-81.5462	-0.326
	SURINAME	2018	123	-62.1902	-0.917
	SURINAME	2019	86	-69.772	0.759667
	THAILAND	1980	43382	-7.58804	0.436
	THAILAND	1981	25670	-48.1728	-0.305333
	THAILAND	1982	22250	-57.1343	-0.065
	THAILAND	1983	30025	-42.7604	2.16267
	THAILAND	1984	69101	34.0917	-0.617
	THAILAND	1985	80076	52.4759	-1.06167
	THAILAND	1986	27837	-52.4557	-0.574667
	THAILAND	1987	174285	224.968	1.135
	THAILAND	1988	26926	-57.3932	0.719
	THAILAND	1989	74391	28.4623	-1.78367
	THAILAND	1990	92002	57.4363	0.0433333
	THAILAND	1991	43511	-32.2594	0.400333
	THAILAND	1992	41125	-38.264	1.766
	THAILAND	1993	67017	4.83287	0.147333
	THAILAND	1994	51688	-23.6429	0.117667
	THAILAND	1995	60330	-10.9804	1.014
	THAILAND	1996	38109	-49.8824	-0.870333
	THAILAND	1997	101689	52.8872	-0.501333
	THAILAND	1998	129954	95.9512	2.24133
	THAILAND	1999	24900	-75.3114	-1.54733
	THAILAND	2000	18617	-86.3395	-1.66333
	THAILAND	2001	139327	102.366	-0.742667
	THAILAND	2002	114800	61.5521	-0.184667
	THAILAND	2003	62767	-20.9752	0.884
	THAILAND	2004	38367	-59.7984	0.33
	THAILAND	2005	45893	-49.4909	0.599667
	THAILAND	2006	46829	-49.2743	-0.821333
	THAILAND	2007	65581	-22.4208	0.672
	THAILAND	2008	89633	11.9007	-1.62667
	THAILAND	2009	56651	-38.3595	-0.831
	THAILAND	2010	116947	48.7297	1.51267
	THAILAND	2011	69800	-21.6587	-1.398
	THAILAND	2012	79593	-8.82172	-0.851
	THAILAND	2013	154773	97.8603	-0.421333
	THAILAND	2014	41082	-66.5328	-0.429667
	THAILAND	2015	146082	81.8893	0.559667
	THAILAND	2016	64867	-34.7259	2.49633
	THAILAND	2017	53961	-51.1568	-0.326
	THAILAND	2018	87212	-5.32536	-0.917
[truncated: 281 more rows]

## Sheet: Figure 1d
Figure 1d		Teleconnection with temperature						Teleconnection with precipitation
		NINO1+2	NINO3	NINO4	NINO3.4	ONI	MEI	NINO1+2	NINO3	NINO4	NINO3.4	ONI	MEI
	Bermuda	0.0787666	-0.120559	-0.156986	-0.144972	-0.143654	-0.116832	0.495137	0.441969	0.459805	0.435111	0.435892	0.43782
	Nepal	-0.123113	0.196483	0.388529	0.258297	0.265075	0.236173	0.196254	0.287194	0.510644	0.342724	0.344218	0.340472
	Bhutan	-0.184029	-0.125109	-0.114789	-0.110999	-0.108102	-0.129017	-0.163189	0.223496	0.363398	0.272062	0.273304	0.25125
	The Bahamas	-0.175387	-0.158297	0.064602	-0.13454	-0.130533	-0.195295	0.775666	0.701813	0.341283	0.608851	0.605452	0.653209
	Bangladesh	0.177633	0.268266	0.259536	0.288045	0.291896	0.280899	0.402201	0.441939	0.434177	0.439476	0.439599	0.462295
	Mexico	-0.451564	-0.38681	-0.163586	-0.333612	-0.336819	-0.416452	-0.40449	0.252871	0.427696	0.382376	0.367484	0.354542
	Cuba	0.346999	0.257794	0.250062	0.229808	0.228596	0.274476	0.762864	0.651442	0.295135	0.547302	0.540884	0.654232
	Turks and Caicos Islands	0.422312	0.461625	0.443852	0.462616	0.461673	0.464978	0.56832	0.426379	0.251882	0.311908	0.3112	0.348392
	Cayman Islands	0.477171	0.471598	0.517574	0.454433	0.451956	0.472053	0.525502	0.377134	0.142937	0.286197	0.271868	0.344887
	Dominican Republic	0.585035	0.74927	0.766774	0.798494	0.797806	0.768266	0.411186	0.482109	0.425476	0.514861	0.520163	0.505427
	British Virgin Islands	0.509328	0.70427	0.750371	0.752789	0.75055	0.685731	0.285957	-0.254308	-0.172369	-0.260596	-0.258218	-0.2529
	Anguilla	0.474413	0.689035	0.734165	0.736215	0.73477	0.677998	0.2561	-0.228524	-0.155485	-0.233923	-0.228544	0.251063
	Puerto Rico	0.492704	0.628482	0.636807	0.656611	0.653071	0.65643	-0.377396	-0.306533	-0.101931	-0.269807	-0.26955	0.332366
	Saint Barthelemy	0.522529	0.712868	0.727673	0.7486	0.747465	0.705457	0.196469	-0.226473	-0.202505	-0.264343	-0.25761	-0.268406
	Saint Martin	0.508732	0.70558	0.73094	0.744906	0.743594	0.694332	-0.188052	-0.251051	-0.211711	-0.284993	-0.277921	-0.290996
	United States Virgin Islands	0.531914	0.725455	0.724956	0.757932	0.754119	0.71375	0.294607	-0.274121	-0.206984	-0.295979	-0.289759	0.299022
	Antigua and Barbuda	0.534149	0.69448	0.690395	0.724037	0.721361	0.689433	-0.158749	-0.197787	-0.162125	-0.230735	-0.225871	-0.256391
	Belize	0.48204	0.427881	0.492971	0.432387	0.429062	0.446556	-0.309403	-0.164399	0.160466	-0.133421	-0.129071	-0.114517
	Montserrat	0.539824	0.702874	0.697099	0.732994	0.730375	0.701469	-0.263353	-0.300779	-0.237328	-0.320948	-0.317856	-0.343485
	Saint Kitts and Nevis	0.54135	0.708637	0.71212	0.740562	0.739421	0.712699	-0.222152	-0.275246	-0.25504	-0.316088	-0.308872	-0.334761
	Vietnam	0.353192	0.48479	0.55533	0.524005	0.539867	0.50679	-0.490707	-0.669962	-0.722588	-0.743457	-0.741337	-0.721846
	Guadeloupe	0.485476	0.653163	0.636831	0.687865	0.683542	0.646662	-0.298781	-0.349836	-0.255053	-0.372108	-0.36514	-0.362479
	Guatemala	0.638698	0.726271	0.711587	0.752711	0.755949	0.705087	-0.341206	-0.248571	0.133881	-0.206119	-0.222876	-0.253403
	Guyana	0.682422	0.744943	0.623814	0.731995	0.736582	0.681332	-0.356548	-0.571836	-0.625481	-0.629764	-0.640633	-0.583173
	Honduras	0.540834	0.672781	0.721963	0.722274	0.717566	0.687115	-0.423652	-0.290916	0.350073	0.348617	0.341598	-0.352538
	Jamaica	0.534296	0.699188	0.773436	0.761542	0.765566	0.728312	0.461987	0.304354	0.326195	0.318631	0.32214	0.355921
	Laos	0.44118	0.578392	0.488477	0.586458	0.60432	0.544039	-0.402185	-0.544722	-0.569394	-0.633564	-0.635837	-0.618864
	Malaysia	0.751066	0.80081	0.514148	0.729735	0.742441	0.725785	0.435773	0.356648	-0.302114	0.220885	0.224471	0.185391
	Maldives	0.667448	0.803705	0.732409	0.794136	0.804802	0.771037	0.494494	0.43725	0.333302	0.355119	0.353676	0.445866
	Dominica	0.517639	0.687386	0.67665	0.721481	0.719825	0.686308	-0.35825	-0.403165	-0.345375	-0.423617	-0.421028	-0.39846
	Martinique	0.505938	0.667697	0.632708	0.694257	0.693112	0.655728	-0.309503	-0.347962	-0.312776	-0.368789	-0.372498	-0.321445
	Thailand	0.554012	0.678145	0.440363	0.642612	0.659003	0.629493	-0.343218	-0.47057	-0.617097	-0.588985	-0.588871	-0.599244
	El Salvador	0.574943	0.754743	0.797098	0.798042	0.806198	0.757736	-0.137379	-0.136389	0.43055	0.243643	0.238037	-0.181771
	Saint Lucia	0.552778	0.687927	0.636153	0.703793	0.703444	0.667647	-0.328712	-0.359474	-0.313239	-0.380646	-0.380864	-0.344207
	Aruba	0.543191	0.685815	0.657407	0.71308	0.715135	0.699232	-0.512955	-0.606316	-0.580613	-0.614155	-0.613019	-0.613131
	Barbados	0.547278	0.664348	0.621972	0.675842	0.673919	0.656066	-0.402075	-0.426726	-0.326736	-0.424729	-0.420365	-0.411591
	Cambodia	0.427733	0.630609	0.516482	0.641837	0.666624	0.617866	-0.336055	-0.498263	-0.614256	-0.619838	-0.613516	-0.616572
	Nicaragua	0.691387	0.840611	0.835643	0.881963	0.88164	0.864509	-0.290699	-0.366091	0.453406	0.394862	0.394131	0.333947
	Saint Vincent and the Grenadines	0.604263	0.719632	0.659097	0.726828	0.725509	0.712024	-0.448753	-0.456824	-0.373091	-0.446912	-0.450028	-0.477019
	Grenada	0.548793	0.687541	0.668428	0.702885	0.705694	0.689184	-0.439898	-0.521303	-0.527272	-0.544343	-0.547508	-0.567712
	Philippines	0.410115	0.538361	0.343142	0.537454	0.560231	0.588149	-0.543715	-0.763971	-0.901634	-0.859105	-0.860031	-0.848679
	Costa Rica	0.738771	0.881609	0.799397	0.900212	0.902277	0.87867	-0.143519	0.0754349	0.311306	0.125093	0.11857	0.0488778
	Trinidad and Tobago	0.539481	0.718081	0.684868	0.74776	0.751209	0.729232	-0.366334	-0.475781	-0.545177	-0.531688	-0.530561	-0.56019
	Panama	0.753365	0.896282	0.806225	0.899168	0.908179	0.89289	-0.376354	-0.395799	-0.308894	-0.392202	-0.420997	-0.405889
	Venezuela	0.594162	0.76141	0.716907	0.792959	0.795974	0.793819	-0.257836	-0.431173	-0.525778	-0.518173	-0.519445	-0.506642
	Colombia	0.629313	0.816735	0.802288	0.852283	0.862235	0.821057	0.224064	0.227898	-0.468266	-0.330444	-0.345373	-0.39799
	French Guiana	0.668922	0.750398	0.60517	0.734221	0.737309	0.706842	-0.399219	-0.580859	-0.587546	-0.611082	-0.618981	-0.549928
	Suriname	0.6953	0.792427	0.695932	0.78964	0.794614	0.746695	0.321172	-0.576036	-0.665641	-0.665183	-0.675263	-0.616939
	Singapore	0.745427	0.808108	0.607527	0.767132	0.776964	0.775547	0.568159	0.577675	0.415092	0.578089	0.565656	0.629715
	Ecuador	0.688226	0.771098	0.719753	0.769169	0.768171	0.740293	0.850159	0.654097	-0.126749	0.414515	0.403433	0.520353
	Indonesia	0.796977	0.816418	0.611067	0.756456	0.764075	0.780053	0.429909	0.353212	0.0919256	0.245007	0.230343	0.247112
	Peru	0.929909	0.951956	0.802548	0.919851	0.923121	0.931091	0.636278	-0.122295	-0.564438	-0.429385	-0.43665	-0.299395
	Brazil	0.587873	0.577487	0.50809	0.551535	0.55629	0.579432	0.364332	0.358347	0.185801	0.322051	0.322689	0.293038
	Bolivia	0.772512	0.794489	0.660178	0.749967	0.753593	0.756356	-0.446189	-0.255626	0.0582224	-0.105267	-0.108982	-0.200091
	New Caledonia	0.541142	0.427926	0.22715	0.331203	0.325808	0.352711	-0.52357	-0.581531	-0.620453	-0.617378	-0.610354	-0.607076
	Paraguay	-0.346455	-0.2069	0.0911768	0.148719	0.140003	-0.13315	0.613004	0.501167	0.333647	0.462621	0.461178	0.525469
	Uruguay	-0.335979	-0.229916	-0.223952	-0.211908	-0.204169	-0.246818	0.314817	0.312524	0.226232	0.283071	0.277318	0.301929

## Sheet: Figure 2a
Figure 2a		boot	coef_lag0	coef_lag1	coef_lag2	sum		country	teleconnection_temp
	1	1	0.918488	0.842974	0.703487	2.46495		Bermuda	-0.144972
	2	2	0.734683	0.730775	0.829794	2.29525		Nepal	0.258297
	3	3	1.25733	1.0415	1.16717	3.466		Bhutan	-0.110999
	4	4	1.13627	0.896534	1.21913	3.25194		The Bahamas	-0.13454
	5	5	1.00387	0.835578	0.950228	2.78968		Bangladesh	0.288045
	6	6	1.6382	1.43375	1.35929	4.43124		Mexico	-0.333612
	7	7	1.30472	1.23623	1.2769	3.81785		Cuba	0.229808
	8	8	1.00601	0.697232	0.899187	2.60243		Turks and Caicos Islands	0.462616
	9	9	2.48508	2.52301	2.59819	7.60628		Cayman Islands	0.454433
	10	10	0.540524	0.404665	0.506398	1.45159		Dominican Republic	0.798494
	11	11	0.480547	0.253965	0.485372	1.21988		British Virgin Islands	0.752789
	12	12	1.21561	1.05337	1.09549	3.36447		Anguilla	0.736215
	13	13	0.807883	0.831104	0.929362	2.56835		Puerto Rico	0.656611
	14	14	0.900838	1.00178	1.24237	3.14499		Saint Barthelemy	0.7486
	15	15	0.986717	0.910262	1.13445	3.03143		Saint Martin	0.744906
	16	16	1.11725	1.07895	1.12167	3.31787		United States Virgin Islands	0.757932
	17	17	0.928619	0.705835	0.846048	2.4805		Antigua and Barbuda	0.724037
	18	18	1.20536	1.23398	1.07601	3.51535		Belize	0.432387
	19	19	0.871118	0.81563	0.652586	2.33933		Montserrat	0.732994
	20	20	1.03602	0.802409	1.12799	2.96642		Saint Kitts and Nevis	0.740562
	21	21	0.56362	0.381956	0.606367	1.55194		Vietnam	0.524005
	22	22	0.693901	0.659603	0.824016	2.17752		Guadeloupe	0.687865
	23	23	0.984922	0.975595	0.938481	2.899		Guatemala	0.752711
	24	24	0.968516	0.887149	1.04688	2.90255		Guyana	0.731995
	25	25	0.495778	0.517386	0.694038	1.7072		Honduras	0.722274
	26	26	0.495252	0.509951	0.568274	1.57348		Jamaica	0.761542
	27	27	1.03047	0.834979	1.08911	2.95456		Laos	0.586458
	28	28	0.832735	0.98597	0.988217	2.80692		Malaysia	0.729735
	29	29	1.13113	1.08688	1.54856	3.76657		Maldives	0.794136
	30	30	1.68679	1.71755	1.71641	5.12074		Dominica	0.721481
	31	31	0.468393	0.490358	0.468073	1.42682		Martinique	0.694257
	32	32	1.54533	0.976336	1.34265	3.86432		Thailand	0.642612
	33	33	0.603502	0.541802	0.526593	1.6719		El Salvador	0.798042
	34	34	0.882567	0.718531	0.921436	2.52253		Saint Lucia	0.703793
	35	35	1.3104	1.06502	1.29471	3.67013		Aruba	0.71308
	36	36	1.02078	0.924673	1.11425	3.05971		Barbados	0.675842
	37	37	0.828278	0.770637	0.947546	2.54646		Cambodia	0.641837
	38	38	1.4818	1.50706	1.47859	4.46745		Nicaragua	0.881963
	39	39	1.80448	1.74615	1.66785	5.21848		Saint Vincent and the Grenadines	0.726828
	40	40	0.657628	0.611337	0.753398	2.02236		Grenada	0.702885
	41	41	0.71864	0.574656	0.767763	2.06106		Philippines	0.537454
	42	42	1.22038	1.01198	1.31833	3.55069		Costa Rica	0.900212
	43	43	0.979585	0.912089	0.845172	2.73685		Trinidad and Tobago	0.74776
	44	44	0.62688	0.598466	0.613111	1.83846		Panama	0.899168
	45	45	0.931141	0.798301	0.736838	2.46628		Venezuela	0.792959
	46	46	0.740897	0.81881	0.874629	2.43434		Colombia	0.852283
	47	47	1.33969	1.0071	1.2987	3.64549		French Guiana	0.734221
	48	48	1.36645	1.51966	1.50945	4.39557		Suriname	0.78964
	49	49	0.43257	0.455724	0.588607	1.4769		Singapore	0.767132
	50	50	0.923182	0.785952	0.958194	2.66733		Ecuador	0.769169
	51	51	1.47893	1.33412	1.53168	4.34473		Indonesia	0.756456
	52	52	0.667858	0.658243	0.445547	1.77165		Peru	0.919851
	53	53	1.92778	2.02129	1.94337	5.89245		Brazil	0.551535
	54	54	1.08904	0.865289	0.924761	2.87909		Bolivia	0.749967
	55	55	0.973337	0.731885	0.840189	2.54541		New Caledonia	0.331203
	56	56	0.709661	0.522288	0.73774	1.96969		Paraguay	0.148719
	57	57	0.579716	0.510314	0.612134	1.70216		Uruguay	-0.211908
	58	58	0.762813	0.644187	0.769638	2.17664
	59	59	1.02921	0.743747	1.10927	2.88222
	60	60	0.864981	0.864623	0.896237	2.62584
	61	61	1.24579	0.92921	1.17927	3.35427
	62	62	0.810861	0.57613	0.792117	2.17911
	63	63	0.710839	0.526522	0.738261	1.97562
	64	64	0.251228	0.271413	0.184389	0.70703
	65	65	0.971229	0.688024	1.01355	2.67281
	66	66	0.89821	0.777698	1.14188	2.81779
	67	67	0.908392	0.934575	0.886831	2.7298
	68	68	0.759195	0.624297	0.603336	1.98683
	69	69	0.917296	0.743231	0.912338	2.57287
	70	70	1.25968	1.06228	1.19207	3.51403
	71	71	0.881686	0.741481	0.759915	2.38308
	72	72	0.439749	0.274109	0.734293	1.44815
	73	73	1.00975	0.969542	1.12092	3.10021
	74	74	1.06326	0.878099	1.13811	3.07947
	75	75	1.13209	0.778697	1.10784	3.01862
	76	76	0.653272	0.823711	0.892869	2.36985
	77	77	2.00905	1.78327	2.04259	5.83491
	78	78	0.87836	0.82305	1.02839	2.72981
	79	79	1.07255	0.961939	1.17516	3.20965
	80	80	0.84869	0.645394	0.923172	2.41726
	81	81	0.596444	0.650412	0.752852	1.99971
	82	82	0.839213	0.673664	0.672973	2.18585
	83	83	0.576115	0.501618	0.545675	1.62341
	84	84	1.35268	1.22436	1.57104	4.14808
	85	85	1.66015	1.61428	1.7009	4.97533
	86	86	0.936016	0.91927	1.08631	2.94159
	87	87	0.989361	0.74128	0.865176	2.59582
	88	88	0.876104	0.746724	1.13527	2.7581
	89	89	1.19	0.983521	1.03379	3.20731
	90	90	0.439302	0.364066	0.344151	1.14752
	91	91	0.984069	0.980689	1.00347	2.96823
	92	92	0.787778	0.691681	0.687327	2.16679
	93	93	0.680101	0.50356	0.774092	1.95775
	94	94	1.19823	0.882469	1.16696	3.24765
	95	95	0.79329	0.661658	0.992199	2.44715
	96	96	1.29415	1.0993	1.26745	3.6609
	97	97	0.818529	0.645207	0.809198	2.27293
	98	98	1.35553	1.36809	1.45961	4.18323
	99	99	1.02728	0.986883	1.22806	3.24223
	100	100	2.19184	1.84722	2.01171	6.05077
	101	101	0.982086	0.843163	1.1176	2.94285
	102	102	0.740289	0.573009	0.540424	1.85372
	103	103	0.470441	0.405925	0.454504	1.33087
	104	104	0.742199	0.678971	0.843353	2.26452
	105	105	1.27338	0.963294	0.914536	3.15121
	106	106	0.671506	0.59904	0.636135	1.90668
	107	107	0.765224	0.756452	0.661159	2.18284
	108	108	0.667072	0.7074	0.756633	2.13111
	109	109	0.998606	0.747341	1.03493	2.78087
	110	110	1.26058	1.04617	1.15998	3.46674
	111	111	1.01392	0.908943	1.08194	3.0048
	112	112	1.01721	0.704604	0.853575	2.57539
	113	113	0.633504	0.625946	0.647991	1.90744
	114	114	1.10864	0.951361	1.06118	3.12118
	115	115	0.69629	0.670613	0.533593	1.9005
	116	116	0.812082	0.560499	0.591317	1.9639
	117	117	0.819053	0.763289	0.912234	2.49458
	118	118	0.888762	0.887495	1.03196	2.80822
	119	119	1.22981	1.02355	1.28394	3.5373
	120	120	1.2059	1.04431	1.19426	3.44448
	121	121	1.73213	1.521	1.79966	5.0528
	122	122	0.811774	0.59569	0.879056	2.28652
	123	123	1.23883	1.05026	1.3076	3.59668
	124	124	1.10452	0.980522	1.28018	3.36523
	125	125	0.922498	0.736005	1.15204	2.81054
	126	126	1.14273	0.851287	1.00982	3.00384
	127	127	1.15088	1.01943	1.13352	3.30382
	128	128	0.859153	0.708201	0.760482	2.32784
	129	129	0.769563	0.740899	0.801452	2.31191
	130	130	1.37766	1.44093	1.32366	4.14224
	131	131	0.875159	0.966892	0.946408	2.78846
	132	132	0.933385	0.636695	0.912452	2.48253
	133	133	0.553838	0.434516	0.55278	1.54113
	134	134	1.2864	0.976834	1.2008	3.46404
	135	135	1.04849	0.815118	1.08276	2.94637
	136	136	1.53341	1.56601	1.65584	4.75526
	137	137	0.808954	0.811943	0.914611	2.53551
	138	138	1.0341	1.09162	1.14704	3.27276
	139	139	1.44471	1.32075	1.62859	4.39404
	140	140	0.861201	0.867462	0.870632	2.5993
	141	141	0.672721	0.495398	0.726303	1.89442
	142	142	0.857777	0.693609	0.837369	2.38876
	143	143	1.01811	0.984627	0.970484	2.97322
	144	144	0.49298	0.385982	0.569302	1.44826
	145	145	1.6802	1.46109	1.60048	4.74178
	146	146	0.502464	0.558921	0.571266	1.63265
	147	147	2.19748	2.32042	1.99534	6.51324
	148	148	1.35325	1.07678	0.985365	3.41539
	149	149	2.00678	2.06095	2.18218	6.24991
	150	150	1.11442	1.07948	1.36256	3.55647
	151	151	0.701016	0.72687	0.625194	2.05308
	152	152	1.09037	0.828921	0.978133	2.89742
	153	153	2.7086	2.10548	2.39927	7.21335
	154	154	1.31725	0.962091	1.31896	3.5983
	155	155	0.937431	1.03766	1.01196	2.98706
	156	156	0.599068	0.491109	0.464145	1.55432
	157	157	0.895598	1.00166	1.15235	3.04961
	158	158	1.06609	0.947474	0.999565	3.01313
	159	159	0.751348	0.749695	0.550365	2.05141
	160	160	0.96161	0.660515	0.825894	2.44802
	161	161	1.50545	1.27304	1.33317	4.11166
	162	162	0.66356	0.561739	0.448619	1.67392
	163	163	0.788273	0.745425	1.02031	2.554
	164	164	0.757718	0.666415	1.03347	2.4576
	165	165	0.795464	0.512188	0.647701	1.95535
	166	166	0.952275	0.807612	0.995858	2.75574
	167	167	0.507009	0.415975	0.4655	1.38848
	168	168	1.02052	0.980585	1.12098	3.12208
	169	169	1.6989	1.40529	1.9326	5.03679
	170	170	0.967821	0.76729	1.06041	2.79552
	171	171	0.84977	0.678634	1.23093	2.75934
	172	172	0.656233	0.694546	0.830334	2.18111
	173	173	1.09783	0.894002	0.855187	2.84702
	174	174	0.904829	0.879497	0.960302	2.74463
	175	175	0.936902	0.695015	1.00938	2.6413
	176	176	1.48522	1.39256	1.87184	4.74962
	177	177	0.713528	0.590229	0.708149	2.01191
	178	178	0.838147	0.625214	0.827073	2.29043
	179	179	1.19554	1.14659	1.3848	3.72692
	180	180	1.14037	1.01149	1.21733	3.36918
	181	181	1.22852	1.20618	1.38376	3.81846
	182	182	0.726956	0.606329	0.771	2.10429
	183	183	1.2209	1.0613	1.34725	3.62945
	184	184	0.749408	0.775227	0.92935	2.45399
	185	185	1.19961	1.12343	1.29083	3.61387
	186	186	0.844229	0.698985	0.842656	2.38587
	187	187	0.847083	0.658294	0.899318	2.40469
	188	188	1.29105	1.02013	1.34359	3.65477
	189	189	0.887835	0.813704	0.86911	2.57065
	190	190	0.731462	0.646675	0.708718	2.08685
	191	191	1.10716	0.810657	1.04761	2.96543
	192	192	1.29049	1.30444	1.20121	3.79615
	193	193	0.531764	0.405177	0.460027	1.39697
	194	194	1.18332	1.02137	1.05873	3.26342
	195	195	1.22433	1.09619	1.32808	3.64859
	196	196	0.921524	0.949541	1.03007	2.90114
	197	197	1.29491	1.11529	1.16836	3.57856
	198	198	2.85402	2.57068	2.48147	7.90616
	199	199	0.416072	0.408136	0.420188	1.2444
	200	200	2.49447	2.22696	2.174	6.89544
	201	201	0.897263	0.926897	0.986954	2.81111
	202	202	0.772075	0.738652	0.878698	2.38942
	203	203	0.637512	0.500233	0.583632	1.72138
	204	204	1.21805	0.939805	1.2366	3.39446
	205	205	1.10335	1.00901	1.43913	3.55148
	206	206	0.577321	0.483951	0.553222	1.61449
	207	207	0.762367	0.689304	0.890439	2.34211
	208	208	1.19497	1.02217	1.3165	3.53365
	209	209	1.0847	1.04682	1.21539	3.34691
	210	210	1.1162	0.841765	1.12078	3.07875
	211	211	0.86084	0.722208	0.713139	2.29619
	212	212	0.611082	0.91339	0.946585	2.47106
	213	213	0.508573	0.549466	0.672909	1.73095
	214	214	0.807236	0.80006	0.810677	2.41797
	215	215	0.836348	0.606165	0.960658	2.40317
	216	216	0.588027	0.525883	0.687256	1.80117
	217	217	0.775133	0.624647	0.840687	2.24047
	218	218	0.703235	0.70798	0.726503	2.13772
	219	219	0.702951	0.498435	0.617865	1.81925
	220	220	0.905382	0.84087	0.689212	2.43546
	221	221	0.919519	0.767468	1.10591	2.7929
	222	222	1.05512	1.08388	1.1897	3.32869
	223	223	0.905615	0.811885	0.892042	2.60954
	224	224	1.42835	1.12704	1.24725	3.80264
	225	225	0.999974	0.81204	0.901152	2.71317
	226	226	0.54373	0.473606	0.465266	1.4826
	227	227	0.911369	0.756848	1.04945	2.71767
	228	228	0.434649	0.424173	0.801557	1.66038
	229	229	0.879561	0.649184	0.921741	2.45049
	230	230	0.958803	0.857067	0.85859	2.67446
	231	231	0.877971	0.802971	0.809241	2.49018
	232	232	0.367695	0.225538	0.41957	1.0128
	233	233	1.3851	1.18963	1.47648	4.05121
	234	234	0.749002	0.640419	0.79056	2.17998
	235	235	0.457284	0.581586	0.759604	1.79847
	236	236	1.15164	1.11273	1.34495	3.60932
	237	237	1.3061	1.21461	1.32326	3.84396
	238	238	0.825217	0.784987	0.774516	2.38472
	239	239	0.821704	0.783779	0.936064	2.54155
	240	240	0.541815	0.357386	0.471498	1.3707
	241	241	1.28868	1.26509	1.21357	3.76734
	242	242	1.52914	1.4082	1.52999	4.46733
	243	243	1.19995	0.997995	1.25767	3.45561
	244	244	0.642794	0.513478	0.63305	1.78932
	245	245	2.07932	1.94098	2.04803	6.06832
	246	246	1.06452	1.32798	1.26178	3.65428
	247	247	1.16115	1.13263	1.23125	3.52503
	248	248	1.26883	1.14662	1.2392	3.65465
	249	249	1.5395	1.33241	1.48518	4.35709
	250	250	2.03335	1.93251	2.24482	6.21068
	251	251	0.459377	0.510332	0.714234	1.68394
	252	252	1.70645	1.4073	1.76202	4.87578
	253	253	0.647287	0.55724	0.763379	1.96791
	254	254	0.690469	0.598433	0.724913	2.01381
	255	255	0.747241	0.655879	0.79049	2.19361
	256	256	0.71862	0.679077	0.902492	2.30019
	257	257	0.644719	0.601719	0.809083	2.05552
	258	258	0.670894	0.549138	0.56876	1.78879
	259	259	0.639269	0.677947	0.906239	2.22346
	260	260	2.3068	1.84575	2.24731	6.39986
	261	261	0.465552	0.403306	0.577027	1.44588
	262	262	1.14063	1.19227	1.30131	3.6342
	263	263	1.39813	1.24411	1.24707	3.88931
	264	264	0.399484	0.356708	0.587773	1.34396
	265	265	1.4978	1.05051	1.29523	3.84354
	266	266	0.78883	0.597867	0.701628	2.08832
	267	267	0.799314	0.589749	0.792475	2.18154
	268	268	1.27197	1.08181	1.08004	3.43382
	269	269	1.33255	0.970193	1.26793	3.57068
	270	270	0.806031	0.730451	0.915899	2.45238
	271	271	2.21602	2.49974	2.416	7.13176
	272	272	1.71519	1.40566	1.46076	4.5816
	273	273	0.656118	0.572238	0.640843	1.8692
	274	274	1.07278	0.937198	1.12937	3.13935
	275	275	1.27095	1.20309	1.0596	3.53364
	276	276	0.742947	0.675396	0.685628	2.10397
	277	277	0.740418	0.616544	0.767407	2.12437
	278	278	1.20686	1.18116	1.3795	3.76753
	279	279	0.839852	0.76832	1.01766	2.62583
	280	280	1.20959	1.10975	1.00359	3.32293
	281	281	1.7782	1.41138	1.63829	4.82787
	282	282	0.903942	0.827524	0.939485	2.67095
	283	283	0.888952	0.716143	1.08171	2.68681
	284	284	0.698548	0.684599	0.891084	2.27423
	285	285	0.870902	0.733138	0.905673	2.50971
	286	286	0.89002	0.907021	0.844171	2.64121
	287	287	0.817069	0.517857	0.811926	2.14685
	288	288	0.807528	0.637752	1.06604	2.51132
	289	289	0.503677	0.463357	0.621592	1.58863
	290	290	0.862512	0.792274	1.21393	2.86872
	291	291	0.954323	0.773035	0.99355	2.72091
	292	292	0.547032	0.606732	0.639121	1.79288
	293	293	0.606555	0.475386	0.532729	1.61467
	294	294	0.885061	0.874801	1.07319	2.83305
	295	295	1.15727	1.05741	1.17033	3.38501
	296	296	0.918028	0.785695	0.731219	2.43494
	297	297	0.406882	0.308673	0.454167	1.16972
	298	298	0.828164	0.935057	1.00895	2.77217
	299	299	1.35704	1.09545	1.34537	3.79786
	300	300	0.699661	0.526806	0.696609	1.92308
	301	301	1.4794	1.15366	1.41869	4.05175
	302	302	1.30586	1.05173	1.36855	3.72614
	303	303	0.455655	0.374341	0.481732	1.31173
	304	304	1.5279	1.49407	1.34849	4.37046
	305	305	1.7671	1.67924	1.76165	5.20799
	306	306	1.00054	0.814416	1.13946	2.95441
	307	307	0.428447	0.517547	0.575426	1.52142
	308	308	0.653878	0.712815	0.77678	2.14347
	309	309	0.580346	0.441966	0.83772	1.86003
	310	310	0.773352	0.627147	0.844036	2.24454
	311	311	0.665399	0.571902	0.61057	1.84787
	312	312	0.944234	0.783688	0.922244	2.65017
	313	313	1.6509	1.69711	1.9112	5.25922
	314	314	2.11201	1.76926	1.91465	5.79592
	315	315	0.681018	0.538162	0.775353	1.99453
	316	316	0.912296	0.676606	0.919093	2.508
	317	317	1.60003	1.30992	1.33205	4.242
	318	318	0.537682	0.399	0.572519	1.5092
	319	319	1.25504	1.04703	1.19308	3.49514
	320	320	1.15194	0.716349	1.01475	2.88304
	321	321	1.22406	1.08705	1.20403	3.51514
	322	322	0.988213	0.869045	0.861527	2.71879
	323	323	0.925703	1.16636	1.15776	3.24982
	324	324	1.51847	1.44004	1.45439	4.41291
	325	325	0.599826	0.446156	0.547474	1.59346
	326	326	0.957656	1.14112	1.23711	3.33589
	327	327	1.19274	1.21165	1.15985	3.56424
	328	328	1.55521	1.52585	1.68959	4.77065
	329	329	0.62257	0.687635	0.656871	1.96708
	330	330	1.04071	0.85077	0.937447	2.82892
	331	331	0.954732	0.948212	1.03966	2.9426
	332	332	1.18584	1.23991	1.58651	4.01225
	333	333	1.73167	1.52737	1.84827	5.10731
	334	334	1.16555	0.868589	0.874556	2.9087
	335	335	0.993277	0.738915	1.09271	2.8249
	336	336	1.0213	1.13709	1.34166	3.50005
	337	337	0.432913	0.429169	0.616832	1.47891
	338	338	0.913886	0.634536	0.884454	2.43288
	339	339	0.807724	0.646789	0.943441	2.39795
	340	340	0.592879	0.627964	0.512035	1.73288
	341	341	0.671932	0.492155	0.643086	1.80717
	342	342	0.90491	0.817707	0.837692	2.56031
	343	343	1.09126	1.04556	1.22896	3.36578
	344	344	0.56028	0.384467	0.609921	1.55467
	345	345	2.52643	2.8716	2.93056	8.32859
	346	346	1.00854	1.013	1.09569	3.11723
	347	347	0.920419	0.884705	0.87764	2.68276
	348	348	0.931912	0.893319	1.10984	2.93507
	349	349	1.05312	1.03464	1.1886	3.27636
	350	350	0.63663	0.464423	0.666956	1.76801
	351	351	1.03021	1.03965	1.16402	3.23388
	352	352	1.73748	1.49248	1.80233	5.03228
	353	353	0.624951	0.461451	0.645671	1.73207
	354	354	1.15109	1.01698	1.37684	3.5449
	355	355	1.10132	0.877135	1.10068	3.07914
	356	356	0.634911	0.543708	0.51001	1.68863
	357	357	0.674286	0.726737	0.701053	2.10207
	358	358	1.02812	0.709731	0.947429	2.68528
	359	359	0.542738	0.574608	0.658204	1.77555
	360	360	1.13795	1.09713	1.23771	3.47279
	361	361	0.534664	0.412862	0.557768	1.50529
	362	362	0.681957	0.602719	0.647515	1.93219
	363	363	0.690905	0.5511	0.478263	1.72027
	364	364	1.35632	1.13628	1.31644	3.80904
	365	365	0.971707	0.618543	1.04657	2.63682
	366	366	1.77033	1.51893	1.53806	4.82732
	367	367	0.790232	0.570592	0.671312	2.03214
	368	368	0.809722	0.627569	0.779314	2.21661
	369	369	0.643488	0.557762	0.492109	1.69336
	370	370	1.0179	0.848667	1.0836	2.95016
	371	371	0.910195	0.954245	0.98529	2.84973
	372	372	0.844789	0.642523	1.00042	2.48773
	373	373	0.702954	0.534806	0.598446	1.83621
	374	374	1.26444	1.1534	1.16875	3.58659
	375	375	1.01938	0.956257	1.18146	3.15709
	376	376	1.91272	1.68118	1.90653	5.50043
	377	377	1.34732	0.938339	1.33412	3.61979
	378	378	0.678312	0.593614	0.689105	1.96103
	379	379	1.24271	1.41978	1.20481	3.8673
	380	380	2.8059	2.75584	2.92634	8.48808
	381	381	0.677686	0.575976	0.760446	2.01411
	382	382	0.847516	0.824457	0.845533	2.51751
	383	383	0.916508	0.878533	0.809836	2.60488
	384	384	1.2596	1.22229	1.46056	3.94245
	385	385	0.574878	0.644838	0.650456	1.87017
	386	386	0.906553	0.863451	0.995737	2.76574
	387	387	0.675171	0.763726	0.815696	2.25459
	388	388	1.407	1.04941	1.45721	3.91362
	389	389	1.22942	1.16437	1.14264	3.53643
	390	390	0.672079	0.668786	0.856964	2.19783
	391	391	0.662395	0.592053	0.702083	1.95653
	392	392	0.778168	0.639221	0.748482	2.16587
	393	393	0.942594	0.831258	0.812744	2.5866
	394	394	1.23854	0.985761	1.02641	3.25071
	395	395	0.571358	0.572339	0.825276	1.96897
	396	396	1.03939	0.825314	0.971762	2.83647
	397	397	0.569872	0.452635	0.555985	1.57849
	398	398	1.07774	0.83352	1.11496	3.02621
	399	399	0.545579	0.599635	0.632279	1.77749
	400	400	1.34449	1.11074	1.34598	3.80121
	401	401	1.18845	0.906749	1.00622	3.10142
	402	402	1.61884	1.23602	1.48962	4.34448
	403	403	1.04737	0.753829	1.07628	2.87747
	404	404	0.96251	0.623983	0.629964	2.21646
	405	405	1.14453	1.00272	1.02057	3.16782
	406	406	0.567469	0.301482	0.650753	1.5197
	407	407	1.27982	1.34472	1.5066	4.13113
	408	408	0.8125	0.65649	0.773159	2.24215
	409	409	1.13436	0.724722	0.940927	2.80001
	410	410	1.80652	1.6253	1.49812	4.92994
	411	411	0.625404	0.572321	0.539117	1.73684
	412	412	0.948588	0.912407	1.07726	2.93826
	413	413	1.05485	0.733381	0.919777	2.70801
	414	414	0.815847	0.858226	1.00098	2.67506
	415	415	1.89582	1.54977	1.74867	5.19425
	416	416	0.80642	0.892297	0.955142	2.65386
	417	417	0.825454	0.670775	0.946727	2.44296
	418	418	0.859422	0.675211	1.04535	2.57998
	419	419	1.2205	1.04342	1.22282	3.48674
	420	420	1.04752	0.939415	1.29689	3.28382
	421	421	1.67703	1.50406	1.54149	4.72257
	422	422	1.47402	1.23395	1.63879	4.34676
	423	423	0.753939	0.53841	0.795723	2.08807
	424	424	0.713372	0.873806	0.862825	2.45
	425	425	0.546112	0.620012	0.73159	1.89771
	426	426	0.858549	0.880478	0.888404	2.62743
	427	427	0.845465	0.771	0.702208	2.31867
	428	428	1.21609	0.982568	1.32394	3.5226
	429	429	0.924925	0.691179	1.06577	2.68188
	430	430	1.29343	1.271	1.34247	3.9069
	431	431	1.04426	1.02813	1.13655	3.20893
	432	432	0.724773	0.588405	0.693317	2.00649
	433	433	0.738228	0.767953	0.84384	2.35002
	434	434	1.03397	0.883756	1.09145	3.00917
	435	435	1.05934	0.760448	1.13801	2.9578
	436	436	1.07551	0.806659	1.01268	2.89485
	437	437	0.953264	0.946371	1.19581	3.09544
	438	438	0.764699	0.575354	0.827217	2.16727
	439	439	1.084	0.768567	1.12413	2.9767
	440	440	0.750605	0.583924	0.779629	2.11416
	441	441	0.681853	0.647497	0.741494	2.07084
	442	442	0.441225	0.570342	0.55761	1.56918
	443	443	1.10685	1.12862	1.04616	3.28162
	444	444	1.59123	1.5683	1.65408	4.81361
	445	445	1.25383	1.10679	1.1759	3.53652
	446	446	0.934326	0.609666	1.10751	2.6515
	447	447	1.74818	1.46491	1.53921	4.75231
	448	448	0.568147	0.486327	0.55862	1.6131
	449	449	1.7805	1.66839	1.96236	5.41126
	450	450	1.50772	1.50409	1.45812	4.46994
	451	451	0.785822	0.729259	0.699717	2.2148
	452	452	0.630885	0.521515	0.765583	1.91798
	453	453	0.409705	0.387321	0.673536	1.47056
	454	454	0.682992	0.461201	0.564973	1.70917
	455	455	1.04201	1.02227	1.09252	3.1568
	456	456	0.780011	0.735039	0.657831	2.17288
	457	457	0.920674	0.72576	1.0916	2.73804
	458	458	1.12016	0.847076	1.23596	3.20319
	459	459	1.4035	1.35826	1.07529	3.83704
	460	460	1.11169	0.912974	0.970095	2.99476
	461	461	0.572231	0.563742	0.620351	1.75632
	462	462	0.72246	0.740585	0.852538	2.31558
	463	463	0.971409	0.764959	0.975553	2.71192
	464	464	0.651263	0.538571	0.746207	1.93604
	465	465	0.717403	0.64359	0.634332	1.99532
	466	466	1.06186	0.962657	0.974495	2.99902
	467	467	0.699527	0.426118	0.597154	1.7228
	468	468	1.12828	0.81941	1.04127	2.98896
	469	469	0.62762	0.595604	0.73888	1.9621
	470	470	1.26854	1.02747	1.58412	3.88013
	471	471	1.0139	0.763858	0.873646	2.6514
	472	472	0.754784	0.761735	0.778317	2.29484
	473	473	0.622469	0.65223	0.471061	1.74576
	474	474	0.642077	0.645788	0.631309	1.91917
	475	475	0.83674	0.840383	0.909502	2.58662
	476	476	1.12629	0.991256	1.42877	3.54632
	477	477	1.02429	0.995989	1.32254	3.34282
	478	478	0.721546	0.547515	0.822612	2.09167
	479	479	1.01036	0.90983	0.862866	2.78306
	480	480	0.513817	0.312089	0.442822	1.26873
	481	481	0.953237	0.681739	0.891491	2.52647
	482	482	0.406921	0.398524	0.354315	1.15976
	483	483	0.82557	0.725705	0.875153	2.42643
	484	484	1.49015	1.48884	1.47493	4.45392
	485	485	1.28487	1.24409	1.45459	3.98354
	486	486	1.18207	1.22041	1.21066	3.61314
	487	487	1.02243	0.816538	0.896717	2.73569
	488	488	1.27855	1.34461	1.67454	4.2977
	489	489	0.93821	0.765872	0.995088	2.69917
	490	490	1.29756	1.23624	1.32138	3.85518
	491	491	1.49986	1.28866	1.21683	4.00535
	492	492	1.15939	1.09642	1.21306	3.46888
	493	493	0.530869	0.427615	0.681451	1.63994
	494	494	1.35765	1.02834	1.28598	3.67197
	495	495	2.03561	1.76039	2.0178	5.81381
	496	496	0.781855	0.719394	0.862921	2.36417
	497	497	0.613505	0.722042	0.717229	2.05278
	498	498	0.475393	0.354756	0.533816	1.36397
	499	499	0.680048	0.547953	0.748313	1.97631
	500	500	0.772493	0.78488	0.947163	2.50454
	501	501	0.739218	0.582874	0.937263	2.25935
	502	502	0.713958	0.641879	0.750934	2.10677
	503	503	1.4929	1.30887	1.38385	4.18562
	504	504	0.493254	0.57585	0.562314	1.63142
	505	505	1.10861	0.872442	1.19298	3.17403
	506	506	1.38785	1.20866	1.61677	4.21328
	507	507	0.657404	0.572021	0.813194	2.04262
	508	508	0.840953	0.787186	0.63532	2.26346
	509	509	0.739889	0.646114	0.701097	2.0871
	510	510	0.652504	0.594902	0.794511	2.04192
	511	511	1.555	1.25896	1.61263	4.42658
	512	512	1.44327	1.14395	1.40872	3.99594
	513	513	0.81231	0.706934	0.807261	2.32651
	514	514	0.941569	0.734349	0.94002	2.61594
	515	515	0.996303	0.685319	1.08438	2.766
	516	516	0.559521	0.588585	0.747656	1.89576
	517	517	0.475727	0.31918	0.578003	1.37291
	518	518	0.793876	0.711982	0.658373	2.16423
	519	519	1.6076	1.52486	1.86881	5.00127
	520	520	0.694655	0.560109	0.815227	2.06999
	521	521	0.511323	0.37605	0.48247	1.36984
	522	522	0.398129	0.377553	0.34315	1.11883
	523	523	1.08398	1.16402	1.0414	3.2894
	524	524	1.08206	0.954188	1.28941	3.32566
	525	525	0.607522	0.53509	0.573934	1.71655
	526	526	0.7873	0.794882	0.671216	2.2534
	527	527	1.02583	0.686271	0.909723	2.62182
	528	528	0.859681	0.653159	0.873575	2.38642
	529	529	1.08282	0.902979	1.08367	3.06947
	530	530	0.63509	0.589037	0.755343	1.97947
	531	531	0.363694	0.338288	0.414244	1.11623
	532	532	1.04413	0.703638	1.08955	2.83732
	533	533	0.808234	0.938544	0.998803	2.74558
	534	534	0.636202	0.729	0.513197	1.8784
	535	535	1.12885	0.996412	1.10689	3.23215
	536	536	0.515492	0.365746	0.61625	1.49749
	537	537	1.33296	1.01254	1.2031	3.5486
	538	538	0.922557	0.716592	1.10165	2.7408
	539	539	0.724965	0.632241	0.802138	2.15934
	540	540	1.31816	1.07428	1.29996	3.6924
	541	541	1.22414	1.25767	1.30638	3.7882
	542	542	0.837047	0.834211	0.754138	2.4254
	543	543	0.425518	0.471792	0.589097	1.48641
	544	544	1.07666	0.923517	0.940001	2.94018
	545	545	0.754979	0.541862	1.00095	2.29779
	546	546	1.30561	1.3981	1.19485	3.89855
	547	547	1.1794	1.14947	1.25908	3.58795
	548	548	0.767584	0.766772	0.709605	2.24396
	549	549	0.905225	0.790722	1.00471	2.70066
	550	550	1.04079	0.890607	0.893134	2.82453
	551	551	0.622559	0.59283	0.567617	1.78301
	552	552	0.81157	0.708636	0.686642	2.20685
	553	553	1.48646	1.25049	1.64354	4.38049
	554	554	1.28393	1.13746	1.33127	3.75266
	555	555	1.40168	1.30412	1.42231	4.12811
	556	556	1.19661	1.33916	1.26483	3.8006
	557	557	0.331249	0.388867	0.244436	0.964552
	558	558	0.888691	0.792188	1.06413	2.74501
	559	559	0.636897	0.525204	0.849791	2.01189
	560	560	0.805536	0.728728	0.922679	2.45694
	561	561	1.40069	1.04215	1.22027	3.66311
	562	562	1.25454	0.890095	0.908335	3.05297
	563	563	0.749751	0.547359	0.720154	2.01726
	564	564	1.00956	0.779158	0.801598	2.59031
	565	565	0.489371	0.458975	0.807504	1.75585
	566	566	1.2069	0.941227	1.22351	3.37164
	567	567	1.11199	1.10457	1.00593	3.2225
	568	568	0.953257	0.604551	0.928283	2.48609
	569	569	0.699075	0.798086	1.04371	2.54087
	570	570	1.56144	1.51054	1.45229	4.52427
	571	571	1.07118	0.74049	1.15629	2.96796
	572	572	0.791778	0.679626	1.12722	2.59862
	573	573	0.960068	1.12994	1.18585	3.27586
	574	574	0.923777	0.767159	1.38366	3.0746
	575	575	0.931075	0.816028	0.977791	2.72489
	576	576	1.27112	1.17141	1.11472	3.55724
	577	577	0.494151	0.269859	0.737205	1.50122
	578	578	0.853624	0.737805	0.878661	2.47009
	579	579	1.13443	1.25691	1.08491	3.47624
	580	580	0.78716	0.567229	0.868084	2.22247
	581	581	0.725136	0.717677	0.748521	2.19133
	582	582	0.756902	0.524994	0.68493	1.96683
	583	583	1.17664	1.07061	1.05124	3.29848
	584	584	0.91627	0.926198	0.916829	2.7593
	585	585	1.19669	0.950497	1.17028	3.31747
	586	586	1.21169	1.2334	1.24366	3.68875
	587	587	1.01952	0.919081	1.15689	3.09549
	588	588	0.689984	0.544474	0.659446	1.8939
	589	589	1.13161	0.901044	1.23645	3.26911
	590	590	0.48224	0.430826	0.689562	1.60263
	591	591	0.830862	0.645275	0.986376	2.46251
	592	592	0.88064	0.75946	0.747647	2.38775
	593	593	0.568346	0.467548	0.754191	1.79009
	594	594	1.1249	1.03264	1.12432	3.28186
	595	595	1.16284	1.39081	1.29182	3.84548
	596	596	0.810385	0.792888	0.9601	2.56337
	597	597	2.05499	1.6876	2.41049	6.15308
	598	598	1.18606	0.988539	1.17906	3.35365
	599	599	1.72689	1.4129	1.48542	4.62521
	600	600	0.573613	0.5558	0.641301	1.77071
	601	601	0.864057	0.684184	1.00569	2.55393
	602	602	1.22742	0.789371	1.27799	3.29478
	603	603	1.03239	1.02679	1.00119	3.06037
	604	604	1.94652	1.55428	1.6352	5.13601
	605	605	0.716696	0.679794	0.809217	2.20571
	606	606	0.684675	0.570689	0.7133	1.96866
	607	607	1.38543	0.912645	1.24614	3.54422
	608	608	0.979605	0.78968	1.06508	2.83436
	609	609	0.878294	0.835675	0.795508	2.50948
	610	610	1.23921	0.996126	1.19525	3.43059
	611	611	1.32013	0.98051	1.03005	3.3307
	612	612	1.11389	1.122	1.12192	3.35781
	613	613	0.956015	0.801327	0.988857	2.7462
	614	614	0.605778	0.498424	0.767927	1.87213
	615	615	0.832406	0.763435	0.715926	2.31177
	616	616	0.855181	0.736991	1.00444	2.59661
	617	617	0.969892	0.965708	0.951731	2.88733
	618	618	0.617646	0.64906	0.716907	1.98361
	619	619	1.47001	1.35511	1.416	4.24113
	620	620	0.751827	0.680619	0.802789	2.23523
	621	621	1.8002	1.89178	1.83373	5.5257
	622	622	0.874011	0.689728	0.708875	2.27261
	623	623	1.00139	0.852768	0.867466	2.72163
	624	624	1.1268	1.05291	1.38646	3.56617
	625	625	0.875582	0.621827	0.838898	2.33631
	626	626	1.38539	1.19903	1.56425	4.14867
	627	627	0.868403	0.643039	0.673786	2.18523
	628	628	1.15843	0.831397	1.18304	3.17286
	629	629	0.953286	0.679945	0.828066	2.4613
	630	630	0.97276	0.8255	0.89142	2.68968
	631	631	0.473131	0.372547	0.560713	1.40639
	632	632	1.81461	1.541	1.81508	5.17069
	633	633	0.840845	0.790924	0.758353	2.39012
	634	634	0.819361	0.627443	0.939439	2.38624
	635	635	1.55693	1.72991	1.85812	5.14497
	636	636	0.698511	0.641995	1.0778	2.41831
	637	637	0.881096	0.934966	1.12013	2.93619
	638	638	0.77933	0.634956	0.897127	2.31141
	639	639	1.03818	1.03294	1.25725	3.32837
	640	640	0.725827	0.517831	0.728778	1.97244
	641	641	0.83267	0.830873	0.962873	2.62642
	642	642	1.08447	0.867781	1.3858	3.33805
	643	643	1.25833	0.983461	1.1229	3.36469
	644	644	1.37312	1.01181	1.31476	3.69969
	645	645	0.935277	0.656162	0.911113	2.50255
	646	646	0.661898	0.615388	0.814541	2.09183
	647	647	1.47879	1.48516	1.43865	4.40259
	648	648	0.9285	0.945488	0.938381	2.81237
	649	649	0.765611	0.719682	0.899436	2.38473
	650	650	1.11442	1.09806	1.0766	3.28907
	651	651	0.720575	0.474329	0.560065	1.75497
	652	652	0.831904	0.841432	0.764653	2.43799
	653	653	0.656488	0.598483	0.556977	1.81195
	654	654	0.971196	0.889762	1.10505	2.96601
	655	655	1.43878	1.07259	1.50966	4.02103
	656	656	0.476457	0.463228	0.356764	1.29645
	657	657	1.00926	0.882734	0.914472	2.80646
	658	658	0.455291	0.269418	0.537709	1.26242
	659	659	0.71384	0.718491	0.796203	2.22853
	660	660	0.750304	0.693187	0.872021	2.31551
	661	661	2.0225	2.16079	1.96227	6.14557
	662	662	0.566791	0.591681	0.734236	1.89271
	663	663	1.52644	1.19329	1.34637	4.0661
	664	664	0.82177	0.938211	0.656946	2.41693
	665	665	2.32715	2.12407	2.14007	6.59129
	666	666	0.656426	0.756261	0.683025	2.09571
	667	667	1.26007	1.14303	1.25188	3.65498
	668	668	0.462269	0.476746	0.361352	1.30037
	669	669	1.09092	0.999423	0.882938	2.97328
	670	670	1.47685	1.48827	1.64967	4.6148
	671	671	1.28011	0.833587	1.00105	3.11474
	672	672	0.843069	0.857909	1.16089	2.86187
	673	673	0.693047	0.534046	0.621334	1.84843
	674	674	0.722346	0.574238	0.743729	2.04031
	675	675	0.771266	0.664443	0.819489	2.2552
	676	676	0.37018	0.477319	0.563854	1.41135
	677	677	2.04985	2.0378	2.02277	6.11043
	678	678	1.75536	1.71255	1.71443	5.18234
	679	679	0.908045	1.01932	1.08247	3.00984
	680	680	0.533934	0.472099	0.671744	1.67778
	681	681	0.688343	0.478048	0.542891	1.70928
	682	682	1.27363	1.19701	1.24257	3.71321
	683	683	0.854311	0.949752	1.09367	2.89773
	684	684	1.06391	0.979514	1.19895	3.24238
	685	685	0.707309	0.680852	0.662255	2.05042
	686	686	1.10199	1.19028	1.19505	3.48732
	687	687	1.32775	1.08558	1.24798	3.66131
	688	688	1.75443	1.48544	1.70989	4.94975
	689	689	0.716631	0.487475	0.972125	2.17623
	690	690	1.1188	0.864705	0.976122	2.95963
	691	691	1.00477	0.86498	0.853914	2.72366
	692	692	1.35894	1.12842	1.29042	3.77778
	693	693	0.728216	0.625818	0.884344	2.23838
	694	694	1.3131	1.26186	1.26703	3.84199
	695	695	0.452631	0.566768	0.54776	1.56716
	696	696	1.62261	1.2298	1.72226	4.57467
	697	697	0.861616	0.619086	0.993522	2.47422
	698	698	1.47654	1.32365	1.62614	4.42633
	699	699	0.900296	0.595595	1.07361	2.5695
	700	700	1.13497	1.12619	1.42751	3.68867
	701	701	1.10815	0.799683	1.18463	3.09247
	702	702	1.19082	0.914805	1.02002	3.12564
	703	703	1.37508	1.10759	1.28857	3.77124
	704	704	0.846284	0.703059	0.929782	2.47912
	705	705	0.565381	0.369171	0.415692	1.35024
	706	706	0.757498	0.696034	0.686218	2.13975
	707	707	1.29768	1.0364	1.17697	3.51106
	708	708	0.905809	0.621825	0.934738	2.46237
	709	709	0.982208	0.994255	1.00697	2.98343
	710	710	1.17803	0.985292	1.36185	3.52517
	711	711	1.94088	1.51353	1.80227	5.25668
	712	712	0.614893	0.347288	0.654818	1.617
	713	713	0.43409	0.360985	0.445263	1.24034
	714	714	2.13297	1.60563	1.8581	5.59669
	715	715	1.42208	1.14139	1.51888	4.08235
	716	716	0.622389	0.627449	0.763931	2.01377
	717	717	0.920229	0.788687	0.947484	2.6564
	718	718	0.895029	0.854403	0.874867	2.6243
	719	719	0.544419	0.305312	0.412333	1.26206
	720	720	0.819194	0.658744	0.754438	2.23238
	721	721	0.723332	0.552757	0.63827	1.91436
	722	722	1.43681	1.27962	1.47779	4.19422
	723	723	1.30048	1.28717	1.58033	4.16798
	724	724	0.941536	0.913516	1.0154	2.87045
	725	725	0.610858	0.580058	0.73021	1.92113
	726	726	0.862656	1.07522	0.988123	2.926
	727	727	0.662544	0.622455	0.752734	2.03773
	728	728	1.1364	1.06192	1.07157	3.26988
	729	729	0.654754	0.382403	0.605408	1.64256
	730	730	0.636462	0.555337	0.726703	1.9185
	731	731	1.19653	1.04519	1.24641	3.48813
	732	732	0.91726	0.739692	0.769738	2.42669
	733	733	0.684252	0.817454	0.676002	2.17771
	734	734	1.1053	1.24861	1.28613	3.64004
	735	735	0.97194	0.827504	1.01458	2.81403
	736	736	0.680817	0.669664	0.83887	2.18935
	737	737	0.787253	0.951762	0.846941	2.58596
	738	738	1.18867	1.15504	1.1695	3.51321
	739	739	1.14166	0.854636	1.1229	3.1192
	740	740	0.951696	0.807392	1.16677	2.92586
	741	741	1.09018	1.00618	1.23513	3.3315
	742	742	1.18212	1.10598	1.05008	3.33817
	743	743	1.49475	1.12165	1.24492	3.86132
	744	744	1.68803	1.40499	1.49203	4.58505
	745	745	1.08071	0.866523	1.20642	3.15365
	746	746	0.979304	1.14689	0.965577	3.09177
	747	747	0.627997	0.505455	0.595987	1.72944
	748	748	1.24106	0.935248	1.34779	3.5241
	749	749	1.01039	0.838153	1.08164	2.93018
	750	750	0.987671	0.902361	0.823026	2.71306
	751	751	0.930994	0.675575	0.835373	2.44194
	752	752	1.03076	0.80742	1.17557	3.01375
	753	753	0.885976	0.742419	0.806952	2.43535
	754	754	0.942393	0.828632	1.02367	2.7947
	755	755	0.610286	0.490246	0.717845	1.81838
	756	756	0.788112	0.834777	0.830441	2.45333
	757	757	1.10855	0.947765	1.21637	3.27269
	758	758	1.20846	0.847804	1.24326	3.29952
	759	759	0.807958	0.649522	1.06517	2.52265
	760	760	1.09841	1.01189	1.49758	3.60788
	761	761	0.647231	0.610539	0.707279	1.96505
	762	762	0.872219	0.809184	1.00714	2.68855
	763	763	1.25384	1.00709	1.10111	3.36204
	764	764	1.57594	1.35053	1.5322	4.45868
	765	765	1.32576	1.20281	1.43803	3.9666
	766	766	1.55177	1.54086	1.65799	4.75061
	767	767	1.90848	1.90215	2.01763	5.82826
	768	768	0.668797	0.551108	0.682543	1.90245
	769	769	1.13583	1.00999	1.31945	3.46527
	770	770	1.24078	1.10013	1.46727	3.80819
	771	771	1.29176	1.12091	1.3002	3.71288
	772	772	0.993519	1.01299	0.882302	2.88881
	773	773	1.01841	0.863447	1.14632	3.02818
	774	774	1.27585	1.14168	1.24584	3.66337
	775	775	0.890612	0.782207	0.966272	2.63909
	776	776	0.827344	0.717567	0.716324	2.26123
	777	777	0.697325	0.469263	0.724012	1.8906
	778	778	1.76327	1.77396	1.81804	5.35528
	779	779	1.42257	1.26487	1.35159	4.03904
	780	780	1.18779	0.979217	1.17007	3.33707
	781	781	1.4698	1.29098	1.30444	4.06523
	782	782	0.672627	0.667844	0.730028	2.0705
	783	783	0.86814	0.656692	0.696361	2.22119
	784	784	2.58242	2.84229	2.91627	8.34098
	785	785	0.72794	0.745146	0.845183	2.31827
	786	786	0.811025	0.682477	1.02942	2.52292
	787	787	0.462825	0.424308	0.665859	1.55299
	788	788	2.02843	1.84278	2.11047	5.98169
	789	789	1.12432	0.83322	1.05021	3.00774
	790	790	0.528739	0.599363	0.485264	1.61337
	791	791	1.41521	1.31168	1.23987	3.96677
	792	792	1.04386	0.873185	1.0681	2.98515
	793	793	0.548453	0.481055	0.431372	1.46088
	794	794	1.13577	0.829348	0.926379	2.8915
	795	795	1.99209	1.71995	2.25213	5.96417
	796	796	0.883753	0.800293	0.928991	2.61304
	797	797	1.3941	1.05065	1.503	3.94775
	798	798	1.50224	1.29087	1.60096	4.39407
	799	799	1.22771	0.975194	1.18677	3.38967
	800	800	1.33745	1.34024	1.52298	4.20067
	801	801	0.861749	0.745499	0.782019	2.38927
	802	802	1.75183	1.33394	1.41643	4.50219
	803	803	1.10679	0.994276	1.21773	3.31881
	804	804	0.906034	1.14181	0.817185	2.86503
	805	805	1.35242	1.22534	1.19055	3.7683
	806	806	0.711718	0.498779	0.627728	1.83823
	807	807	0.897196	0.792567	0.854885	2.54465
	808	808	0.72223	0.694055	0.639546	2.05583
	809	809	0.720661	0.653682	0.689111	2.06345
	810	810	2.86071	3.00542	2.88968	8.75582
	811	811	0.871554	0.710595	0.965513	2.54766
	812	812	0.733327	0.710372	0.808652	2.25235
	813	813	1.03216	0.883235	1.05804	2.97343
	814	814	0.834792	0.816541	1.01177	2.66311
	815	815	0.859847	0.80482	1.14379	2.80846
	816	816	0.987213	0.836333	1.26414	3.08769
	817	817	1.13639	1.03234	1.18361	3.35234
	818	818	0.537492	0.490858	0.682877	1.71123
	819	819	0.918065	0.868086	0.879915	2.66607
	820	820	1.10608	1.05255	1.20093	3.35956
	821	821	0.591044	0.618079	0.698257	1.90738
	822	822	0.788356	0.583198	0.832239	2.20379
	823	823	0.642524	0.612985	0.54261	1.79812
	824	824	0.716451	0.651874	0.550486	1.91881
	825	825	1.34961	0.966375	1.2132	3.52919
	826	826	1.34221	1.07362	1.21569	3.63153
	827	827	1.26398	1.03959	1.28932	3.59289
	828	828	0.498437	0.463567	0.616239	1.57824
	829	829	0.548405	0.554773	0.58239	1.68557
	830	830	0.896517	0.860786	1.04481	2.80211
	831	831	1.67771	1.36603	1.52187	4.56562
	832	832	2.01774	1.67543	1.71203	5.4052
	833	833	1.02769	1.00763	1.00794	3.04326
	834	834	0.432036	0.4094	0.554548	1.39598
	835	835	0.766485	0.637635	0.671923	2.07604
	836	836	1.02691	0.944871	1.54106	3.51284
	837	837	1.49093	1.20759	1.50109	4.19961
	838	838	1.42637	1.5555	1.67149	4.65336
	839	839	0.838003	0.740135	1.04618	2.62432
	840	840	0.928344	0.914343	1.06624	2.90893
	841	841	0.9891	0.75515	0.784477	2.52873
	842	842	0.723045	0.684077	0.833939	2.24106
	843	843	1.13654	0.677679	0.841354	2.65557
	844	844	1.11395	1.17487	1.25698	3.54581
	845	845	0.760027	0.821178	0.807716	2.38892
	846	846	1.25756	1.45197	1.59448	4.30401
	847	847	1.12054	0.998515	1.201	3.32006
	848	848	0.44582	0.479782	0.653166	1.57877
	849	849	1.52883	1.4338	1.2807	4.24333
	850	850	1.23685	1.25073	1.32912	3.81671
	851	851	0.993896	1.02027	1.08714	3.1013
	852	852	0.855287	0.756865	0.513307	2.12546
	853	853	0.660331	0.632463	0.769933	2.06273
	854	854	0.555626	0.463731	0.540244	1.5596
	855	855	1.40377	1.3223	1.439	4.16507
	856	856	0.817905	0.778869	0.829806	2.42658
	857	857	1.11127	0.824332	1.05175	2.98736
	858	858	1.32687	1.19619	1.33281	3.85586
	859	859	1.33038	1.15128	1.48206	3.96371
	860	860	0.906742	0.848347	1.25997	3.01506
	861	861	0.554221	0.586987	0.472172	1.61338
	862	862	1.05732	1.00578	0.97904	3.04213
	863	863	1.45173	1.43787	1.60244	4.49205
	864	864	0.469979	0.37865	0.396105	1.24473
	865	865	0.759248	0.790357	0.93505	2.48465
	866	866	1.39863	1.16884	1.30216	3.86963
	867	867	1.0261	0.981433	1.15809	3.16562
	868	868	0.573024	0.550298	0.490254	1.61358
	869	869	0.824122	0.686496	0.795552	2.30617
	870	870	0.91421	0.868918	1.02048	2.80361
	871	871	1.02493	0.918816	0.989628	2.93337
	872	872	1.83211	1.81603	1.90189	5.55003
	873	873	1.07971	0.939836	0.893141	2.91269
	874	874	1.23274	1.12892	1.17674	3.5384
	875	875	0.889981	0.81628	0.881591	2.58785
	876	876	0.839363	0.732026	1.04637	2.61776
	877	877	1.04742	0.919673	1.25479	3.22188
	878	878	0.692561	0.538987	0.781853	2.0134
	879	879	0.887934	0.73798	0.835577	2.46149
	880	880	0.484784	0.492454	0.612602	1.58984
	881	881	0.834579	0.810167	0.921744	2.56649
	882	882	1.04559	1.08676	1.17267	3.30502
	883	883	1.19913	0.959766	1.08474	3.24364
	884	884	0.429774	0.426574	0.49737	1.35372
	885	885	0.893461	0.637301	0.905006	2.43577
	886	886	0.624903	0.539092	0.855669	2.01966
	887	887	0.845389	0.651794	0.762178	2.25936
	888	888	1.34574	1.20981	1.17029	3.72585
	889	889	0.726503	0.624708	0.842537	2.19375
	890	890	0.923044	0.857862	0.712031	2.49294
	891	891	0.692193	0.490016	0.732662	1.91487
	892	892	1.13483	1.12611	1.22919	3.49013
	893	893	0.598206	0.480289	0.766881	1.84538
	894	894	1.89349	1.43448	1.85592	5.18389
	895	895	1.0241	0.995548	1.04866	3.06831
	896	896	1.24347	1.28555	1.20977	3.7388
	897	897	0.512026	0.444024	0.661914	1.61797
	898	898	1.43801	1.02751	1.09781	3.56333
	899	899	0.442076	0.430642	0.454947	1.32767
	900	900	1.12539	0.807114	0.981098	2.91361
	901	901	1.41802	1.18592	1.40508	4.00903
	902	902	1.20766	1.09201	1.26065	3.56031
	903	903	0.612075	0.44663	0.777342	1.83605
	904	904	1.15072	0.889063	0.926644	2.96643
	905	905	1.82708	1.52938	1.35633	4.71279
	906	906	0.773453	0.940226	0.857195	2.57088
	907	907	1.0746	0.961727	0.945651	2.98198
	908	908	0.589836	0.45318	0.66148	1.7045
	909	909	0.797125	0.610724	0.905515	2.31336
	910	910	0.667602	0.731047	0.832383	2.23103
	911	911	0.756437	0.602633	0.593217	1.95229
	912	912	0.648569	0.612286	0.550989	1.81184
	913	913	1.13038	0.890874	1.06213	3.08338
	914	914	0.770293	0.47584	0.910663	2.1568
	915	915	0.936577	0.933714	0.861078	2.73137
	916	916	1.10596	0.922888	1.34662	3.37547
	917	917	2.08977	1.50568	1.68171	5.27716
	918	918	2.39384	2.18302	2.44087	7.01772
	919	919	1.68681	1.55876	1.77544	5.02101
	920	920	0.885387	0.692451	0.960262	2.5381
	921	921	0.503371	0.387026	0.520841	1.41124
	922	922	0.880823	0.670949	0.873606	2.42538
	923	923	1.7666	2.01299	1.90909	5.68869
	924	924	0.81784	0.928773	0.979114	2.72573
	925	925	0.680792	0.680281	0.711541	2.07261
	926	926	1.0003	0.707002	1.03506	2.74236
	927	927	0.848089	0.668141	0.694093	2.21032
	928	928	1.40653	1.23737	1.40338	4.04728
	929	929	0.789298	0.792078	0.851309	2.43269
	930	930	0.614381	0.625818	0.706547	1.94675
	931	931	1.09632	0.824724	0.827389	2.74843
	932	932	1.06512	0.849613	1.0904	3.00514
	933	933	0.64016	0.74919	0.667271	2.05662
	934	934	1.42209	1.34736	1.44158	4.21104
	935	935	0.638595	0.528829	0.56519	1.73261
	936	936	0.766774	0.755395	1.10476	2.62693
	937	937	0.742646	0.684693	0.812954	2.24029
	938	938	1.03995	0.853491	0.998129	2.89157
	939	939	1.28032	1.218	1.58011	4.07843
	940	940	0.806009	0.841055	0.949045	2.59611
	941	941	0.409552	0.262045	0.391747	1.06334
	942	942	3.22918	2.96103	3.14547	9.33567
	943	943	2.08018	1.64376	1.79483	5.51877
	944	944	1.52692	1.23449	1.3913	4.15271
	945	945	0.638335	0.620445	0.666399	1.92518
	946	946	1.66912	1.47934	1.43545	4.58392
	947	947	0.906782	0.908254	0.821748	2.63678
	948	948	0.70478	0.558126	0.655397	1.9183
	949	949	0.539805	0.62119	0.496877	1.65787
	950	950	0.921959	0.863834	1.037	2.82279
	951	951	1.45104	1.37295	1.36414	4.18813
	952	952	0.517058	0.46129	0.326204	1.30455
	953	953	1.17015	0.955495	1.20647	3.33211
	954	954	0.595167	0.623296	0.846497	2.06496
	955	955	0.947388	0.807853	0.906922	2.66216
	956	956	0.814328	0.746702	0.757589	2.31862
	957	957	1.3802	1.18378	1.29878	3.86276
	958	958	0.834448	0.626555	0.76737	2.22837
	959	959	0.792268	0.777014	0.958469	2.52775
	960	960	1.0565	0.851954	1.09155	3.00001
	961	961	0.764199	0.714359	0.696287	2.17485
	962	962	1.79173	1.4742	1.87378	5.1397
	963	963	1.10914	0.942438	0.995929	3.04751
	964	964	0.811025	0.714832	1.04053	2.56639
	965	965	0.994938	1.15646	1.22469	3.37609
	966	966	1.3209	1.04027	1.3709	3.73207
	967	967	1.10351	0.991019	1.41969	3.51422
	968	968	0.730992	0.700413	0.6674	2.0988
	969	969	0.956571	0.799352	1.01943	2.77535
	970	970	3.18201	2.50829	2.82943	8.51973
	971	971	0.804993	0.639541	0.860719	2.30525
	972	972	1.16149	0.895566	1.28626	3.34332
	973	973	0.92848	0.78885	0.922212	2.63954
	974	974	1.26802	1.04916	1.23605	3.55323
	975	975	0.914893	0.747986	0.961041	2.62392
	976	976	0.4297	0.311144	0.306666	1.04751
	977	977	2.38692	2.26498	2.7032	7.35509
	978	978	0.714038	0.636054	0.688179	2.03827
	979	979	0.811946	0.608835	0.830998	2.25178
	980	980	0.838341	0.75629	0.764804	2.35944
	981	981	1.19896	1.18256	1.32299	3.70451
	982	982	0.694885	0.543412	0.703642	1.94194
	983	983	1.98608	2.07928	2.37859	6.44394
	984	984	0.697062	0.605005	0.623002	1.92507
	985	985	1.13159	0.780429	1.05323	2.96525
	986	986	1.46978	1.36454	1.44069	4.27501
	987	987	1.19456	0.86243	1.14291	3.1999
	988	988	0.584162	0.431221	0.672631	1.68801
	989	989	1.18538	0.916701	1.35587	3.45795
	990	990	0.950464	0.794518	0.898036	2.64302
	991	991	2.01119	1.56246	1.82578	5.39942
	992	992	1.68009	1.26566	1.47054	4.41629
	993	993	0.758853	0.607803	0.748223	2.11488
	994	994	1.15146	1.0052	1.30255	3.45921
	995	995	0.610099	0.458009	0.637249	1.70536
	996	996	0.327121	0.185436	0.353838	0.866395
	997	997	1.32333	1.07412	1.17052	3.56797
	998	998	1.45276	1.06605	1.4446	3.96342
	999	999	0.548316	0.576958	0.487696	1.61297
	1000	1000	1.53316	1.2805	1.25347	4.06714

## Sheet: Figure 2b
Figure 2b		boot	coef_lag0	coef_lag1	coef_lag2	sum		country	teleconnection_prec
	1	1	0.228303	0.182088	0.251122	0.661513		Bermuda	0.435111
	2	2	0.376089	0.41768	0.443747	1.23752		Nepal	0.342724
	3	3	0.161548	0.101946	0.266137	0.529631		Bhutan	0.272062
	4	4	0.271697	0.165222	0.555123	0.992042		The Bahamas	0.608851
	5	5	0.292143	0.0540024	0.178966	0.525111		Bangladesh	0.439476
	6	6	0.34582	0.121581	0.356692	0.824093		Mexico	0.382376
	7	7	0.218764	0.201452	0.373258	0.793474		Cuba	0.547302
	8	8	0.271183	0.0649495	0.461975	0.798107		Turks and Caicos Islands	0.311908
	9	9	0.50274	0.363307	0.706506	1.57255		Cayman Islands	0.286197
	10	10	0.10413	0.121361	0.111687	0.337178		Dominican Republic	0.514861
	11	11	0.264676	0.123742	0.340665	0.729084		British Virgin Islands	-0.260596
	12	12	0.524253	0.475907	0.585924	1.58609		Anguilla	-0.233923
	13	13	0.0609406	0.0298916	0.290002	0.380835		Puerto Rico	-0.269807
	14	14	0.32198	0.225715	0.353012	0.900707		Saint Barthelemy	-0.264343
	15	15	0.403977	0.577574	0.908775	1.89033		Saint Martin	-0.284993
	16	16	0.318439	0.147507	0.583079	1.04902		United States Virgin Islands	-0.295979
	17	17	0.251745	0.167237	0.437683	0.856665		Antigua and Barbuda	-0.230735
	18	18	0.19946	0.0729418	0.169738	0.44214		Belize	-0.133421
	19	19	0.160482	0.1062	0.125439	0.392121		Montserrat	-0.320948
	20	20	0.148881	0.0925878	0.341643	0.583112		Saint Kitts and Nevis	-0.316088
	21	21	0.134454	0.120486	0.209498	0.464438		Vietnam	-0.743457
	22	22	0.330685	0.242845	0.431862	1.00539		Guadeloupe	-0.372108
	23	23	0.180597	0.039834	0.393376	0.613808		Guatemala	-0.206119
	24	24	0.219732	0.147199	0.460681	0.827612		Guyana	-0.629764
	25	25	0.312849	0.229635	0.456887	0.999372		Honduras	0.348617
	26	26	0.198148	0.110785	0.321116	0.630048		Jamaica	0.318631
	27	27	0.313607	0.36027	0.504949	1.17883		Laos	-0.633564
	28	28	0.293116	0.320516	0.494764	1.1084		Malaysia	0.220885
	29	29	0.271339	0.280715	0.45793	1.00998		Maldives	0.355119
	30	30	0.428096	0.377977	0.643321	1.44939		Dominica	-0.423617
	31	31	0.133672	0.173023	0.257802	0.564497		Martinique	-0.368789
	32	32	0.336488	0.290306	0.36051	0.987304		Thailand	-0.588985
	33	33	0.0507864	-0.00423355	0.2632	0.309753		El Salvador	0.243643
	34	34	0.319132	0.137678	0.383407	0.840218		Saint Lucia	-0.380646
	35	35	0.284688	0.238313	0.340703	0.863704		Aruba	-0.614155
	36	36	0.206301	0.268801	0.345037	0.820139		Barbados	-0.424729
	37	37	0.207486	0.147669	0.355288	0.710443		Cambodia	-0.619838
	38	38	0.177452	0.0638817	0.391553	0.632887		Nicaragua	0.394862
	39	39	0.308815	0.224495	0.347627	0.880937		Saint Vincent and the Grenadines	-0.446912
	40	40	0.168952	0.199582	0.292985	0.661519		Grenada	-0.544343
	41	41	0.204725	0.190591	0.371864	0.76718		Philippines	-0.859105
	42	42	0.267313	0.191467	0.616539	1.07532		Costa Rica	0.125093
	43	43	0.137045	0.13718	0.271794	0.546019		Trinidad and Tobago	-0.531688
	44	44	0.256708	0.313851	0.332522	0.903081		Panama	-0.392202
	45	45	0.325764	0.424275	0.429908	1.17995		Venezuela	-0.518173
	46	46	0.195576	0.141532	0.230419	0.567527		Colombia	-0.330444
	47	47	0.29406	0.265134	0.433945	0.993139		French Guiana	-0.611082
	48	48	0.0205006	-0.0158491	0.136566	0.141217		Suriname	-0.665183
	49	49	0.22895	0.271455	0.396638	0.897042		Singapore	0.578089
	50	50	0.331878	0.141881	0.393744	0.867503		Ecuador	0.414515
	51	51	0.457322	0.396376	0.562683	1.41638		Indonesia	0.245007
	52	52	0.0636488	0.056828	0.1548	0.275276		Peru	-0.429385
	53	53	-0.270952	-0.266581	-0.175163	-0.712697		Brazil	0.322051
	54	54	0.151465	0.294934	0.340607	0.787006		Bolivia	-0.105267
	55	55	0.146895	0.167816	0.359644	0.674355		New Caledonia	-0.617378
	56	56	0.174239	0.228987	0.357689	0.760915		Paraguay	0.462621
	57	57	0.457522	0.433609	0.537333	1.42846		Uruguay	0.283071
	58	58	0.0690688	0.196598	0.319105	0.584772
	59	59	0.423583	0.2402	0.676081	1.33986
	60	60	0.0490531	-0.0770636	0.0856043	0.0575937
	61	61	0.330067	0.333566	0.358536	1.02217
	62	62	0.366103	0.220646	0.317942	0.904692
	63	63	0.267649	0.181727	0.396182	0.845559
	64	64	0.183585	0.0972358	0.0824265	0.363247
	65	65	0.301381	0.222185	0.329793	0.853359
	66	66	0.0986303	0.0307545	0.229005	0.35839
	67	67	0.277266	0.140453	0.509225	0.926944
	68	68	0.267203	0.326742	0.447034	1.04098
	69	69	0.278181	0.215425	0.389899	0.883506
	70	70	0.253222	0.259599	0.402792	0.915614
	71	71	0.127183	0.062461	0.224225	0.413869
	72	72	0.278504	0.232913	0.465446	0.976863
	73	73	0.505453	0.426054	0.583741	1.51525
	74	74	0.212632	0.109224	0.25626	0.578117
	75	75	0.209252	0.232403	0.436054	0.87771
	76	76	0.0716346	0.167813	0.332046	0.571494
	77	77	0.321713	0.17713	0.368853	0.867696
	78	78	0.242794	0.0507511	0.596017	0.889562
	79	79	0.49604	0.337403	0.558088	1.39153
	80	80	0.230647	0.21586	0.398147	0.844654
	81	81	0.370716	0.250728	0.522347	1.14379
	82	82	0.136152	0.0734527	0.287024	0.496628
	83	83	0.0428117	0.195651	0.166939	0.405401
	84	84	0.434009	0.325276	0.618399	1.37768
	85	85	0.133924	0.0485318	0.246698	0.429154
	86	86	0.347046	0.22219	0.596228	1.16546
	87	87	0.290727	0.157121	0.385138	0.832985
	88	88	0.461986	0.333387	0.566681	1.36205
	89	89	0.315543	0.421716	0.507957	1.24521
	90	90	0.219216	0.169281	0.203403	0.591901
	91	91	0.168195	0.269927	0.422636	0.860759
	92	92	0.135893	0.085204	0.217657	0.438755
	93	93	0.166945	0.235818	0.391642	0.794405
	94	94	0.509992	0.62796	0.870289	2.00824
	95	95	0.186322	0.122477	0.411698	0.720497
	96	96	0.488171	0.324765	0.551441	1.36438
	97	97	0.0375055	0.0302309	0.0993734	0.16711
	98	98	-0.0537987	-0.0592829	-0.0177888	-0.13087
	99	99	0.321695	0.217144	0.499495	1.03833
	100	100	0.358706	0.215736	0.341932	0.916374
	101	101	0.192887	0.240842	0.292844	0.726574
	102	102	0.100438	0.144585	0.249985	0.495008
	103	103	0.315891	0.199491	0.245915	0.761297
	104	104	0.218937	0.238061	0.432355	0.889353
	105	105	0.16299	0.0261636	0.293326	0.48248
	106	106	0.396993	0.439207	0.51118	1.34738
	107	107	0.270838	0.251066	0.379758	0.901662
	108	108	0.0532343	0.0322878	0.211407	0.296929
	109	109	0.279647	0.0858048	0.380942	0.746394
	110	110	0.0112837	0.100955	0.130061	0.2423
	111	111	0.185169	0.140186	0.338572	0.663928
	112	112	0.066061	0.1939	0.284247	0.544208
	113	113	0.114413	0.0965115	0.0922517	0.303176
	114	114	0.354903	0.204208	0.345805	0.904916
	115	115	0.220785	0.247225	0.223116	0.691126
	116	116	0.268697	0.213881	0.320811	0.803389
	117	117	0.225687	0.0330975	0.4081	0.666884
	118	118	0.256627	0.30402	0.368725	0.929373
	119	119	0.449932	0.368604	0.728239	1.54678
	120	120	0.374066	0.255561	0.428684	1.05831
	121	121	0.535983	0.379831	0.442537	1.35835
	122	122	0.267524	0.176655	0.398112	0.842292
	123	123	0.161419	0.177828	0.248076	0.587323
	124	124	0.250665	0.22724	0.428048	0.905953
	125	125	0.11902	0.21682	0.3113	0.64714
	126	126	0.480732	0.383325	0.458988	1.32305
	127	127	0.211915	0.110697	0.374977	0.69759
	128	128	0.193724	0.210259	0.272418	0.676401
	129	129	0.30577	0.317446	0.30301	0.926226
	130	130	-0.0340066	-0.0965844	0.0862247	-0.0443663
	131	131	0.364057	0.283069	0.365017	1.01214
	132	132	0.279875	0.237531	0.50569	1.0231
	133	133	0.325636	0.397083	0.493448	1.21617
	134	134	0.50324	0.334145	0.571141	1.40853
	135	135	0.53746	0.333504	0.54985	1.42081
	136	136	0.329481	0.229426	0.423396	0.982304
	137	137	0.119335	0.279788	0.281744	0.680867
	138	138	0.0807669	0.109306	0.185187	0.37526
	139	139	0.0732865	0.0884225	0.228922	0.390631
	140	140	0.179321	0.164976	0.284421	0.628718
	141	141	0.326451	0.18292	0.363452	0.872824
	142	142	0.12833	0.282107	0.415032	0.825468
	143	143	0.17004	0.107711	0.404954	0.682705
	144	144	0.106348	0.0497738	0.162112	0.318233
	145	145	0.173866	0.211117	0.408173	0.793155
	146	146	0.168809	0.0512531	0.212888	0.43295
	147	147	0.375675	0.398229	0.442319	1.21622
	148	148	0.297498	0.158382	0.328786	0.784667
	149	149	0.0953599	0.107883	0.101192	0.304435
	150	150	0.147305	-0.0125429	0.401351	0.536113
	151	151	0.119757	0.1351	0.231405	0.486261
	152	152	0.123294	0.156652	0.32548	0.605426
	153	153	0.334488	0.327311	0.489741	1.15154
	154	154	0.56734	0.359041	0.714909	1.64129
	155	155	0.079651	0.00726364	0.249527	0.336442
	156	156	0.297882	0.142648	0.313826	0.754357
	157	157	0.180468	0.0257825	0.243482	0.449733
	158	158	0.262588	0.174163	0.583135	1.01989
	159	159	0.229273	0.174007	0.242038	0.645318
	160	160	0.369458	0.145978	0.418787	0.934223
	161	161	0.253127	0.287608	0.439665	0.9804
	162	162	0.217102	0.22189	0.365699	0.804691
	163	163	0.247751	0.216029	0.462822	0.926601
	164	164	0.386374	0.240067	0.393229	1.01967
	165	165	0.379185	0.0853862	0.421052	0.885624
	166	166	0.243029	0.179722	0.363596	0.786348
	167	167	0.0807294	0.132924	0.191024	0.404678
	168	168	0.172822	0.150364	0.48463	0.807816
	169	169	0.400774	0.256548	0.626614	1.28394
	170	170	0.0886071	0.0344384	0.212167	0.335213
	171	171	0.453767	0.450306	0.798603	1.70268
	172	172	0.352157	0.409557	0.3225	1.08421
	173	173	-0.0449358	0.171414	0.233529	0.360007
	174	174	0.0219692	-0.0544741	0.190366	0.157861
	175	175	0.390808	0.270832	0.573112	1.23475
	176	176	0.216426	0.163596	0.209061	0.589083
	177	177	0.282833	0.153351	0.478699	0.914883
	178	178	0.202915	0.1529	0.368389	0.724204
	179	179	0.439428	0.408284	0.559111	1.40682
	180	180	0.193811	0.210473	0.279145	0.683428
	181	181	0.373136	0.364673	0.512432	1.25024
	182	182	0.218548	0.211426	0.334691	0.764664
	183	183	0.22737	0.156527	0.341179	0.725077
	184	184	0.139199	0.371144	0.445621	0.955964
	185	185	0.34614	0.317459	0.649341	1.31294
	186	186	0.204801	0.265206	0.413692	0.883698
	187	187	0.172882	0.178821	0.36693	0.718633
	188	188	0.537007	0.313732	0.722705	1.57344
	189	189	0.12918	0.218978	0.433097	0.781255
	190	190	0.307897	0.199113	0.46682	0.973829
	191	191	0.0663804	0.00897723	0.300468	0.375826
	192	192	0.0408909	-0.0524703	0.224078	0.212499
	193	193	0.0593213	0.0573196	0.256131	0.372771
	194	194	0.259031	0.238462	0.283805	0.781298
	195	195	0.0904047	0.0574519	0.437778	0.585635
	196	196	0.322779	0.361544	0.539582	1.22391
	197	197	0.34063	0.475452	0.610608	1.42669
	198	198	0.286005	0.4001	0.45076	1.13687
	199	199	0.100238	0.185586	0.209489	0.495313
	200	200	0.0627504	0.085347	0.154895	0.302993
	201	201	0.155474	0.288185	0.272493	0.716152
	202	202	0.227915	0.107413	0.367704	0.703032
	203	203	0.258722	0.33216	0.35178	0.942661
	204	204	0.231835	0.248829	0.427061	0.907725
	205	205	0.158699	0.148017	0.297392	0.604109
	206	206	0.284558	0.150612	0.47766	0.91283
	207	207	0.223266	0.226864	0.402091	0.852221
	208	208	0.271849	0.128906	0.477986	0.878742
	209	209	0.23015	0.0646284	0.372283	0.667062
	210	210	0.263492	0.289649	0.464807	1.01795
	211	211	0.146189	0.115737	0.364002	0.625929
	212	212	0.196485	0.258547	0.337302	0.792334
	213	213	0.101319	0.223811	0.32701	0.65214
	214	214	0.260895	0.246577	0.549165	1.05664
	215	215	0.343687	0.351613	0.39033	1.08563
	216	216	0.115889	0.108354	0.290321	0.514564
	217	217	0.233695	0.432076	0.50006	1.16583
	218	218	-0.0159442	-0.0543742	0.206422	0.136104
	219	219	0.325417	0.323717	0.389694	1.03883
	220	220	0.198611	0.0959813	0.138001	0.432593
	221	221	0.142457	0.0134868	0.271665	0.427608
	222	222	0.178525	0.148826	0.301253	0.628604
	223	223	0.270919	0.265045	0.302366	0.83833
	224	224	0.352814	0.255595	0.637453	1.24586
	225	225	0.133233	0.000271393	0.222577	0.356082
	226	226	0.248292	0.158313	0.314801	0.721406
	227	227	0.415071	0.247029	0.337615	0.999714
	228	228	0.202213	0.120279	0.499509	0.822
	229	229	0.376722	0.304125	0.375456	1.0563
	230	230	0.222506	0.0985645	0.336969	0.65804
	231	231	0.000948209	0.0202142	0.154939	0.176101
	232	232	0.247411	0.276782	0.323723	0.847915
	233	233	0.192878	0.146396	0.372225	0.7115
	234	234	0.270931	0.268854	0.48071	1.0205
	235	235	0.311572	0.180717	0.40395	0.896239
	236	236	0.488144	0.470506	0.73437	1.69302
	237	237	0.259435	0.198431	0.283877	0.741744
	238	238	0.249566	0.178967	0.332615	0.761149
	239	239	0.149539	0.121979	0.281394	0.552912
	240	240	0.151862	0.189225	0.284735	0.625822
	241	241	0.217797	0.117134	0.275085	0.610016
	242	242	0.0763249	0.01522	0.0937289	0.185274
	243	243	0.209543	0.240116	0.339472	0.789131
	244	244	0.135366	0.180402	0.228996	0.544765
	245	245	0.0681176	-0.0277466	0.236178	0.276549
	246	246	0.514	0.455692	0.603526	1.57322
	247	247	0.110456	0.0771494	0.46423	0.651835
	248	248	0.0134845	-0.0120985	0.239958	0.241344
	249	249	0.300661	0.277645	0.399398	0.977704
	250	250	0.387449	0.327591	0.52924	1.24428
	251	251	0.185065	0.414066	0.484002	1.08313
	252	252	0.394795	0.235501	0.65274	1.28304
	253	253	0.323992	0.412758	0.456222	1.19297
	254	254	0.0799361	0.144008	0.283562	0.507506
	255	255	0.138549	0.0955375	0.281379	0.515465
	256	256	0.302273	0.199049	0.314318	0.81564
	257	257	0.367528	0.308158	0.366621	1.04231
	258	258	0.314423	0.141878	0.386655	0.842956
	259	259	0.327684	0.295474	0.54437	1.16753
	260	260	0.768645	0.732974	0.950136	2.45176
	261	261	0.156693	0.105877	0.217337	0.479907
	262	262	0.289427	0.0785789	0.392023	0.760029
	263	263	0.228952	0.122858	0.318933	0.670742
	264	264	0.12086	0.0773162	0.314288	0.512463
	265	265	0.454421	0.191271	0.533704	1.1794
	266	266	0.26375	0.257078	0.324892	0.84572
	267	267	0.246169	0.178423	0.3912	0.815793
	268	268	0.293718	0.0541689	0.362935	0.710821
	269	269	0.33985	0.178303	0.407027	0.925179
	270	270	0.3447	0.179797	0.545014	1.06951
	271	271	0.455816	0.479003	0.553229	1.48805
	272	272	0.311034	0.284228	0.574345	1.16961
	273	273	0.177012	0.228778	0.299808	0.705597
	274	274	0.401521	0.300401	0.524004	1.22593
	275	275	0.220959	0.209476	0.360526	0.790961
	276	276	0.268094	0.124545	0.348039	0.740678
	277	277	0.273541	0.231127	0.471249	0.975917
	278	278	0.204851	0.00189662	0.328698	0.535445
	279	279	0.244347	0.315121	0.386814	0.946282
	280	280	0.267259	0.280834	0.395921	0.944014
	281	281	0.139103	0.0404736	0.498485	0.678061
	282	282	0.172908	0.0623343	0.166639	0.401881
	283	283	0.472714	0.32618	0.659301	1.4582
	284	284	0.199969	0.127646	0.444982	0.772598
	285	285	0.405406	0.286912	0.483002	1.17532
	286	286	0.292653	0.432307	0.578085	1.30304
	287	287	0.237941	0.0853898	0.259381	0.582712
	288	288	0.2914	0.210822	0.612826	1.11505
	289	289	0.276898	0.218922	0.277768	0.773588
	290	290	0.351944	0.337375	0.618984	1.3083
	291	291	0.392385	0.448629	0.571718	1.41273
	292	292	0.181009	0.11845	0.255478	0.554938
	293	293	0.218776	0.182966	0.335903	0.737645
	294	294	0.238302	0.146198	0.319613	0.704113
	295	295	0.257027	0.295533	0.457197	1.00976
	296	296	0.233803	0.203039	0.41406	0.850902
	297	297	0.245456	0.191112	0.304812	0.74138
	298	298	0.08184	0.0906713	0.427382	0.599893
	299	299	0.448514	0.555881	0.620571	1.62497
	300	300	0.27256	0.265436	0.461887	0.999883
	301	301	0.0440947	0.129784	0.212565	0.386444
	302	302	0.298398	-0.00541654	0.439046	0.732027
	303	303	0.148258	0.0913097	0.302267	0.541835
	304	304	0.245717	0.356081	0.350741	0.952539
	305	305	0.309571	0.311244	0.419783	1.0406
	306	306	0.237975	0.142275	0.499592	0.879842
	307	307	0.146769	0.314186	0.497817	0.958772
	308	308	0.22948	0.175743	0.298966	0.704189
	309	309	0.13063	0.160876	0.295968	0.587475
	310	310	0.170668	0.261373	0.508722	0.940764
	311	311	0.217539	0.0950455	0.301027	0.613612
	312	312	0.26607	0.261672	0.39818	0.925922
	313	313	0.254157	0.225321	0.329471	0.808949
	314	314	0.195945	0.211751	0.297301	0.704997
	315	315	0.264782	0.130393	0.48837	0.883545
	316	316	0.276146	0.294007	0.365947	0.9361
	317	317	0.335358	0.323388	0.486892	1.14564
	318	318	0.120839	0.0430658	0.207788	0.371692
	319	319	0.207201	0.102036	0.220839	0.530077
	320	320	0.440604	0.197962	0.504863	1.14343
	321	321	0.359357	0.428736	0.522844	1.31094
	322	322	0.0485603	0.130898	0.220897	0.400355
	323	323	0.166238	0.149152	0.301207	0.616598
	324	324	0.305064	0.425593	0.554718	1.28538
	325	325	0.307349	0.289171	0.540744	1.13726
	326	326	0.104826	0.139951	0.277566	0.522342
	327	327	0.259583	0.198103	0.376169	0.833854
	328	328	0.18065	0.118414	0.406791	0.705855
	329	329	0.0980614	0.0813573	0.279795	0.459214
	330	330	0.223215	0.255998	0.470916	0.950129
	331	331	0.27798	0.285601	0.488654	1.05224
	332	332	0.14049	0.223186	0.348284	0.711959
	333	333	0.495876	0.114637	0.568826	1.17934
	334	334	0.243263	0.0517862	0.52725	0.822299
	335	335	0.457857	0.394886	0.564479	1.41722
	336	336	0.107013	0.0916425	0.267237	0.465893
	337	337	0.0834281	0.212541	0.357184	0.653153
	338	338	0.402301	0.235794	0.368903	1.007
	339	339	0.271398	0.264076	0.338633	0.874108
	340	340	0.1774	0.228051	0.341877	0.747328
	341	341	0.431465	0.274205	0.472692	1.17836
	342	342	0.173313	0.294412	0.322467	0.790192
	343	343	0.365713	0.40204	0.605121	1.37287
	344	344	0.0735676	0.182688	0.347656	0.603912
	345	345	0.147529	-0.0355827	0.241052	0.352998
	346	346	0.161637	0.129804	0.300236	0.591677
	347	347	0.0906728	0.101895	0.270538	0.463106
	348	348	0.230157	0.254842	0.469212	0.95421
	349	349	0.111901	0.0309997	0.24206	0.384961
	350	350	0.327953	0.127836	0.564579	1.02037
	351	351	0.212186	0.24256	0.254229	0.708976
	352	352	0.355735	0.112273	0.46274	0.930747
	353	353	0.420166	0.351451	0.54513	1.31675
	354	354	0.354101	0.152484	0.523253	1.02984
	355	355	0.295719	0.366374	0.498267	1.16036
	356	356	0.196834	0.132388	0.20335	0.532572
	357	357	0.183226	0.157154	0.284497	0.624876
	358	358	0.267096	0.255737	0.459653	0.982486
	359	359	0.171136	0.121933	0.293173	0.586243
	360	360	0.212165	0.430115	0.536564	1.17884
	361	361	0.258798	0.167797	0.379432	0.806027
	362	362	0.163614	0.213829	0.31166	0.689103
	363	363	0.11526	0.173416	0.210038	0.498713
	364	364	0.169329	0.084983	0.32487	0.579182
	365	365	0.488992	0.296385	0.665978	1.45135
	366	366	0.187432	0.216578	0.325098	0.729109
	367	367	0.212184	0.194847	0.174428	0.581459
	368	368	0.260175	0.176143	0.399952	0.836271
	369	369	0.146038	-0.060381	0.175192	0.260849
	370	370	0.138571	0.126541	0.303551	0.568662
	371	371	0.260455	0.445149	0.309548	1.01515
	372	372	0.194028	0.124006	0.421337	0.739372
	373	373	0.318087	0.25225	0.377729	0.948065
	374	374	0.0677173	0.173343	0.281458	0.522518
	375	375	0.267748	0.213509	0.491742	0.972999
	376	376	0.236478	0.237153	0.297194	0.770825
	377	377	0.557036	0.358103	0.561018	1.47616
	378	378	0.319432	0.314613	0.39937	1.03342
	379	379	0.0840643	0.00624838	0.198545	0.288858
	380	380	0.173606	0.0712925	0.24197	0.486869
	381	381	0.103325	0.1674	0.355818	0.626542
	382	382	0.124536	-0.0343923	0.215924	0.306067
	383	383	0.101302	0.00190208	0.22052	0.323724
	384	384	0.46699	0.521013	0.78828	1.77628
	385	385	0.212359	0.174226	0.270359	0.656944
	386	386	0.20935	0.161727	0.345107	0.716185
	387	387	0.271317	0.202275	0.453147	0.926739
	388	388	0.293495	0.18583	0.536679	1.01601
	389	389	0.211584	0.202546	0.301359	0.71549
	390	390	0.307986	0.287042	0.313148	0.908176
	391	391	0.275547	0.166147	0.358159	0.799852
	392	392	0.284222	0.257552	0.281262	0.823036
	393	393	0.428745	0.382958	0.510176	1.32188
	394	394	0.285268	0.196322	0.284802	0.766392
	395	395	0.420572	0.360242	0.529008	1.30982
	396	396	0.235055	0.252731	0.33767	0.825457
	397	397	0.348681	0.323695	0.593505	1.26588
	398	398	0.217335	0.219567	0.50925	0.946153
	399	399	0.290133	0.216133	0.389916	0.896181
	400	400	0.248899	0.30303	0.431953	0.983882
	401	401	0.468314	0.331028	0.48553	1.28487
	402	402	0.407785	0.401267	0.570558	1.37961
	403	403	0.226854	0.113111	0.242736	0.5827
	404	404	0.248207	0.214601	0.318873	0.781681
	405	405	0.00676323	0.0211526	0.167081	0.194997
	406	406	0.259243	0.16832	0.436814	0.864377
	407	407	0.23354	0.0753918	0.279934	0.588865
	408	408	0.30881	0.232169	0.460625	1.0016
	409	409	0.386922	0.350316	0.525546	1.26278
	410	410	0.0497333	0.0724602	0.161932	0.284125
	411	411	0.290804	0.235835	0.370805	0.897445
	412	412	0.34233	0.225059	0.510773	1.07816
	413	413	0.398292	0.227159	0.302774	0.928225
	414	414	0.214964	0.158516	0.49164	0.865121
	415	415	0.358607	0.319743	0.475688	1.15404
	416	416	0.0884017	0.122156	0.328531	0.539088
	417	417	0.308245	0.155931	0.381052	0.845227
	418	418	0.363141	0.368249	0.657524	1.38891
	419	419	0.258385	0.208063	0.396071	0.862519
	420	420	0.536759	0.416712	0.745237	1.69871
	421	421	0.553947	0.567439	0.781997	1.90338
	422	422	0.295811	0.191146	0.58502	1.07198
	423	423	0.054949	0.033025	0.385452	0.473426
	424	424	0.267967	0.366249	0.483077	1.11729
	425	425	0.186894	0.366719	0.24291	0.796523
	426	426	0.213444	0.226936	0.280684	0.721064
	427	427	0.289816	0.330818	0.419712	1.04035
	428	428	0.175005	0.17153	0.364675	0.711209
	429	429	0.44963	0.407746	0.66295	1.52033
	430	430	0.351124	0.285167	0.636047	1.27234
	431	431	0.253701	0.101867	0.42655	0.782118
	432	432	0.159798	0.105047	0.289588	0.554433
	433	433	0.180902	0.0757492	0.382316	0.638966
	434	434	0.234285	0.196897	0.439713	0.870895
	435	435	0.307433	0.166491	0.435997	0.90992
	436	436	0.296288	0.172353	0.330449	0.79909
	437	437	0.159516	0.0365231	0.212524	0.408564
	438	438	0.200649	0.221079	0.314537	0.736265
	439	439	0.213265	0.164357	0.436095	0.813717
	440	440	0.305567	0.160077	0.516572	0.982217
	441	441	0.334292	0.231958	0.610209	1.17646
	442	442	0.294084	0.209532	0.356419	0.860035
	443	443	0.0839388	0.205628	0.316866	0.606433
	444	444	0.264975	0.260788	0.396008	0.921771
	445	445	0.226978	0.0863595	0.343676	0.657013
	446	446	0.351175	0.234588	0.535681	1.12144
	447	447	0.218459	0.166431	0.348464	0.733354
	448	448	0.123739	0.17977	0.275333	0.578842
	449	449	0.27003	0.176501	0.338671	0.785202
	450	450	0.4096	0.322271	0.463994	1.19586
	451	451	0.330492	0.305076	0.439174	1.07474
	452	452	0.304517	0.303929	0.360321	0.968767
	453	453	0.165891	0.133995	0.351578	0.651465
	454	454	0.264333	0.109764	0.476074	0.850171
	455	455	0.333728	0.233315	0.401167	0.96821
	456	456	-0.111367	0.154207	0.117836	0.160676
	457	457	0.417621	0.306914	0.685804	1.41034
	458	458	0.390269	0.45911	0.526821	1.3762
	459	459	0.238647	0.205026	0.267216	0.710889
	460	460	0.114122	0.118261	0.273643	0.506027
	461	461	0.303318	0.215153	0.41796	0.936431
	462	462	0.0990845	0.259299	0.197865	0.556248
	463	463	0.499401	0.24637	0.695333	1.4411
	464	464	0.105334	0.0657936	0.303987	0.475114
	465	465	0.323546	0.289825	0.49468	1.10805
	466	466	0.0217245	0.135268	0.217709	0.374701
	467	467	0.369533	0.361438	0.469615	1.20059
	468	468	0.28776	0.317368	0.430049	1.03518
	469	469	0.349173	0.358677	0.609466	1.31732
	470	470	0.170576	0.148518	0.351279	0.670373
	471	471	0.339963	0.12876	0.35759	0.826314
	472	472	0.21454	0.178603	0.360319	0.753463
	473	473	0.185032	0.0290939	0.299242	0.513368
	474	474	0.239585	0.273479	0.322676	0.835739
	475	475	0.194364	0.141767	0.337895	0.674026
	476	476	0.560155	0.495065	0.884721	1.93994
	477	477	0.272073	0.0575209	0.413037	0.742631
	478	478	0.409294	0.315497	0.595142	1.31993
	479	479	0.0517039	0.074731	0.131858	0.258293
	480	480	0.390069	0.315322	0.362273	1.06766
	481	481	0.258295	0.21046	0.387887	0.856643
	482	482	0.208414	0.26505	0.245884	0.719347
	483	483	0.33499	0.338567	0.290757	0.964314
	484	484	0.10849	0.156451	0.206958	0.471899
	485	485	0.0348749	0.132643	0.159698	0.327215
	486	486	0.437788	0.396234	0.502784	1.33681
	487	487	0.421232	0.320589	0.434768	1.17659
	488	488	0.071017	0.103393	0.356349	0.530758
	489	489	0.146043	0.0573288	0.263384	0.466755
	490	490	0.0606894	0.120725	0.156882	0.338296
	491	491	0.252567	0.234276	0.277067	0.763909
	492	492	0.238908	0.247204	0.311692	0.797804
	493	493	0.163124	0.0881863	0.307871	0.559182
	494	494	0.380761	0.412959	0.60106	1.39478
	495	495	0.371606	0.35126	0.521894	1.24476
	496	496	0.454179	0.347426	0.515358	1.31696
	497	497	0.0185902	0.14183	0.229725	0.390145
	498	498	0.422842	0.36649	0.567654	1.35699
	499	499	0.219086	0.274153	0.460371	0.953611
	500	500	0.357508	0.233822	0.65409	1.24542
	501	501	0.206131	0.140724	0.313233	0.660089
	502	502	0.157901	0.270778	0.33979	0.76847
	503	503	0.439082	0.420875	0.577547	1.4375
	504	504	0.186364	0.283416	0.362753	0.832533
	505	505	0.298304	0.159631	0.456164	0.914099
	506	506	0.230073	0.195316	0.444464	0.869853
	507	507	0.258107	0.0648464	0.467034	0.789988
	508	508	-0.0759618	0.080225	0.135423	0.139686
	509	509	0.146995	0.0441233	0.18407	0.375188
	510	510	0.168246	0.189519	0.339047	0.696811
	511	511	0.0970941	0.124959	0.352712	0.574764
	512	512	0.299283	0.258862	0.363051	0.921196
	513	513	0.109963	0.0806105	0.269198	0.459771
	514	514	0.152248	0.170241	0.432036	0.754525
	515	515	0.204873	0.218226	0.571789	0.994888
	516	516	0.186539	-0.00879433	0.24666	0.424405
	517	517	0.327554	0.239654	0.416998	0.984206
	518	518	0.102682	0.111196	0.344088	0.557966
	519	519	0.195268	0.140146	0.419492	0.754905
	520	520	0.319874	0.11554	0.561356	0.996771
	521	521	0.331756	0.117382	0.428961	0.878099
	522	522	0.247079	0.339748	0.37662	0.963447
	523	523	0.305867	0.15412	0.45282	0.912806
	524	524	0.320883	0.183345	0.415311	0.919539
	525	525	0.0874474	0.134475	0.32476	0.546683
	526	526	0.145247	0.164488	0.217707	0.527442
	527	527	0.183888	0.240624	0.361291	0.785804
	528	528	0.313938	0.274259	0.337249	0.925446
	529	529	0.444251	0.305485	0.491911	1.24165
	530	530	0.137356	-0.00692516	0.310804	0.441235
	531	531	0.0564984	0.193113	0.149309	0.39892
	532	532	0.26568	0.290273	0.388327	0.944281
	533	533	0.240492	0.452474	0.450823	1.14379
	534	534	0.0810229	0.0567686	0.119748	0.257539
	535	535	0.165257	0.101704	0.523501	0.790463
	536	536	0.189245	0.304371	0.415627	0.909243
	537	537	0.441614	0.560057	0.63911	1.64078
	538	538	0.248561	0.228947	0.307701	0.785209
	539	539	0.19307	0.194944	0.451991	0.840005
	540	540	0.490838	0.41454	0.471051	1.37643
	541	541	0.19372	0.231743	0.357152	0.782615
	542	542	0.146983	0.0743735	0.221364	0.44272
	543	543	0.250607	0.190691	0.323226	0.764524
	544	544	0.278327	0.273176	0.407534	0.959037
	545	545	0.218514	0.110284	0.264724	0.593522
	546	546	0.332271	0.207877	0.27323	0.813378
	547	547	0.0808877	0.0247143	0.333182	0.438784
	548	548	0.0890607	0.069419	0.205807	0.364286
	549	549	-0.0171184	0.0876269	0.19466	0.265168
	550	550	-0.0795215	0.0318602	0.0840677	0.0364063
	551	551	0.296278	0.282962	0.270437	0.849678
	552	552	0.310402	0.198378	0.27468	0.78346
	553	553	0.533266	0.372141	0.665541	1.57095
	554	554	0.336213	0.215091	0.429894	0.981197
	555	555	0.125522	0.082768	0.25461	0.4629
	556	556	0.333817	0.284173	0.258107	0.876097
	557	557	0.155311	0.0919096	0.156491	0.403711
	558	558	0.285582	0.186336	0.461711	0.933628
	559	559	0.231592	0.221633	0.648418	1.10164
	560	560	0.50322	0.466564	0.714545	1.68433
	561	561	0.527765	0.403973	0.633403	1.56514
	562	562	0.360746	0.266913	0.384489	1.01215
	563	563	0.132694	0.0278698	0.396086	0.556649
	564	564	0.256036	0.291624	0.385101	0.932761
	565	565	0.130414	0.147463	0.218508	0.496385
	566	566	0.308596	0.135111	0.463863	0.907569
	567	567	0.241365	0.192982	0.283531	0.717879
	568	568	0.25495	0.272511	0.514158	1.04162
	569	569	0.287433	0.178917	0.409225	0.875575
	570	570	0.262003	0.123519	0.359494	0.745016
	571	571	0.326268	0.384764	0.606798	1.31783
	572	572	0.195488	0.130098	0.36321	0.688796
	573	573	-0.0823359	-0.00111914	0.140954	0.0574988
	574	574	0.236264	0.215731	0.426838	0.878833
	575	575	0.138242	0.195004	0.113453	0.446699
	576	576	-0.0272759	0.0191619	0.171208	0.163094
	577	577	0.206079	0.166473	0.424666	0.797218
	578	578	0.299938	0.20828	0.371759	0.879977
	579	579	0.135893	0.131702	0.238408	0.506002
	580	580	0.0749747	0.0431405	0.139093	0.257208
	581	581	0.228735	0.237896	0.438798	0.90543
	582	582	0.178944	0.10294	0.323742	0.605626
	583	583	0.449019	0.288912	0.36352	1.10145
	584	584	0.025326	0.0112772	0.159166	0.19577
	585	585	0.388124	0.349218	0.500517	1.23786
	586	586	0.211143	0.0763956	0.40464	0.692179
	587	587	0.284756	0.268711	0.681696	1.23516
	588	588	0.207329	0.129221	0.319752	0.656302
	589	589	0.302241	0.289992	0.507267	1.0995
	590	590	0.248358	0.198021	0.537434	0.983813
	591	591	0.14446	0.175406	0.450751	0.770618
	592	592	0.135808	0.0382168	0.362592	0.536616
	593	593	0.196314	0.164538	0.398836	0.759689
	594	594	0.283157	0.32049	0.436841	1.04049
	595	595	0.143718	-0.105036	0.168482	0.207165
	596	596	0.20377	0.0233934	0.224058	0.451222
	597	597	0.341459	0.248321	0.429709	1.01949
	598	598	0.246618	0.123509	0.268636	0.638763
	599	599	0.278604	0.236314	0.56229	1.07721
	600	600	0.314998	0.257774	0.401992	0.974764
	601	601	0.282549	0.321417	0.549198	1.15316
	602	602	0.417911	0.293394	0.628942	1.34025
	603	603	0.255869	0.177502	0.333453	0.766824
	604	604	0.542219	0.422175	0.555119	1.51951
	605	605	0.108016	0.104874	0.374648	0.587538
	606	606	0.0591658	0.102826	0.166912	0.328904
	607	607	0.23531	0.106386	0.443112	0.784808
	608	608	0.262893	0.271939	0.265684	0.800516
	609	609	0.24569	0.248313	0.409437	0.90344
	610	610	0.359163	0.250431	0.591669	1.20126
	611	611	0.130066	0.186142	0.311314	0.627522
	612	612	0.0856756	0.107559	0.218855	0.41209
	613	613	0.519951	0.362814	0.673298	1.55606
	614	614	0.159812	0.124748	0.277461	0.562021
	615	615	0.147734	0.347373	0.365641	0.860747
	616	616	0.256427	0.269502	0.495444	1.02137
	617	617	0.230531	0.132893	0.195967	0.559391
	618	618	0.073414	0.0999352	0.155434	0.328783
	619	619	0.288779	0.0520554	0.378127	0.718962
	620	620	0.290727	0.228924	0.380869	0.90052
	621	621	0.0495386	0.0424412	0.171442	0.263422
	622	622	0.290511	0.184316	0.411174	0.886001
	623	623	0.152209	0.136664	0.241619	0.530491
	624	624	0.317949	0.262105	0.41244	0.992493
	625	625	0.442714	0.313558	0.510829	1.2671
	626	626	0.302187	0.298616	0.608921	1.20972
	627	627	0.254552	0.103836	0.293915	0.652303
	628	628	0.524936	0.436875	0.798445	1.76026
	629	629	0.36326	0.265938	0.386596	1.01579
	630	630	0.274238	0.161246	0.387572	0.823056
	631	631	0.264006	0.250613	0.343603	0.858222
	632	632	0.719319	0.451715	0.713117	1.88415
	633	633	0.249685	0.197894	0.271995	0.719575
	634	634	0.323438	0.377359	0.466929	1.16773
	635	635	-0.0540254	-0.236721	0.181501	-0.109245
	636	636	0.475091	0.443484	0.894876	1.81345
	637	637	0.247835	0.219156	0.323065	0.790056
	638	638	0.226195	0.235819	0.352279	0.814294
	639	639	0.0897107	0.1701	0.416751	0.676562
	640	640	0.246727	0.123539	0.359605	0.729871
	641	641	0.268926	0.256686	0.556313	1.08193
	642	642	0.33693	0.121661	0.595219	1.05381
	643	643	0.588935	0.472722	0.568339	1.63
	644	644	0.54379	0.492865	0.870053	1.90671
	645	645	0.402372	0.153325	0.44518	1.00088
	646	646	0.202522	0.138524	0.496218	0.837264
	647	647	0.153495	0.0842773	0.226978	0.464751
	648	648	0.180437	0.176798	0.224204	0.58144
	649	649	0.11843	0.289866	0.466625	0.874921
	650	650	0.0473393	-0.0224729	-0.0140914	0.010775
	651	651	0.279584	0.247575	0.43707	0.96423
	652	652	0.150676	0.156083	0.311052	0.61781
	653	653	0.340936	0.336357	0.33603	1.01332
	654	654	0.240498	0.0663918	0.189215	0.496105
	655	655	0.384435	0.265319	0.646719	1.29647
	656	656	0.246963	0.254668	0.273322	0.774953
	657	657	0.230337	0.234006	0.2971	0.761443
	658	658	0.182553	0.197435	0.320094	0.700082
	659	659	0.205573	0.0793444	0.398072	0.682989
	660	660	0.273681	0.27014	0.323585	0.867406
	661	661	0.406312	0.2769	0.413046	1.09626
	662	662	0.136841	0.168758	0.453438	0.759037
	663	663	0.624058	0.375493	0.622459	1.62201
	664	664	0.199972	0.250271	0.255607	0.70585
	665	665	-0.00689085	-0.0352408	0.176572	0.13444
	666	666	0.0885891	0.0947182	0.130236	0.313544
	667	667	0.559758	0.537967	0.725996	1.82372
	668	668	0.17913	0.181247	0.109429	0.469807
	669	669	0.216783	0.248122	0.362785	0.827691
	670	670	0.414635	0.436548	0.635963	1.48715
	671	671	0.243973	0.0832336	0.298446	0.625653
	672	672	0.194756	0.158279	0.30888	0.661915
	673	673	0.277231	0.215437	0.375004	0.867671
	674	674	0.111145	0.063029	0.296923	0.471096
	675	675	0.254749	0.151045	0.321591	0.727386
	676	676	0.159	0.131612	0.251289	0.5419
	677	677	0.180697	0.203977	0.316852	0.701526
	678	678	-0.0386603	-0.0179615	0.0998212	0.0431994
	679	679	0.191725	0.104355	0.312561	0.60864
	680	680	0.125047	0.194581	0.324591	0.64422
	681	681	0.504765	0.297769	0.440001	1.24253
	682	682	0.132381	0.0918214	0.213552	0.437755
	683	683	0.0858285	0.0765778	0.316661	0.479068
	684	684	0.376575	0.204045	0.396689	0.977309
	685	685	0.0936348	0.0164452	0.278269	0.388349
	686	686	0.127203	0.153563	0.176875	0.457642
	687	687	0.297372	0.220423	0.452234	0.97003
	688	688	0.143171	0.133893	0.338583	0.615646
	689	689	0.226251	0.0791977	0.305517	0.610966
	690	690	0.401312	0.296809	0.633571	1.33169
	691	691	0.195793	0.148207	0.313425	0.657425
	692	692	0.481599	0.435828	0.547711	1.46514
	693	693	0.430223	0.296749	0.611924	1.3389
	694	694	0.424716	0.29688	0.547059	1.26866
	695	695	0.166683	0.201815	0.326383	0.694881
	696	696	0.22672	0.162058	0.328815	0.717592
	697	697	0.135822	0.146642	0.356607	0.639071
	698	698	0.152973	0.119249	0.217348	0.48957
	699	699	0.243948	0.129363	0.319148	0.692459
	700	700	0.156727	0.0558424	0.265672	0.478242
	701	701	0.373631	0.23322	0.607935	1.21479
	702	702	0.450746	0.204359	0.526683	1.18179
	703	703	0.309275	0.31221	0.620075	1.24156
	704	704	0.29073	0.28654	0.535165	1.11244
	705	705	0.295419	0.0850981	0.427676	0.808193
	706	706	0.416468	0.318258	0.398508	1.13323
	707	707	0.15064	0.149056	0.251087	0.550783
	708	708	0.467972	0.23321	0.628076	1.32926
	709	709	0.229385	0.214174	0.329514	0.773073
	710	710	0.468997	0.572362	0.94854	1.9899
	711	711	0.298065	0.154086	0.552458	1.00461
	712	712	0.219134	0.171293	0.26808	0.658508
	713	713	0.0760684	0.221131	0.315356	0.612554
	714	714	0.318385	0.199791	0.482881	1.00106
	715	715	0.207562	0.141014	0.421173	0.769749
	716	716	0.205117	0.0321048	0.270205	0.507427
	717	717	0.349554	0.359972	0.507355	1.21688
	718	718	0.159698	0.152962	0.22025	0.53291
	719	719	0.157823	0.215046	0.208271	0.58114
	720	720	0.234769	0.218808	0.275143	0.72872
	721	721	0.0340811	-0.0309512	0.121357	0.124487
	722	722	0.309949	0.339179	0.277949	0.927077
	723	723	0.171212	0.153044	0.467245	0.791501
	724	724	0.310088	0.414869	0.577691	1.30265
	725	725	0.124844	0.0370055	0.353233	0.515083
	726	726	0.0564506	-0.00660355	-0.0817447	-0.0318976
	727	727	0.265743	0.124479	0.213527	0.603749
	728	728	0.145296	-0.0218879	0.17535	0.298758
	729	729	0.271995	0.245714	0.371792	0.889501
	730	730	0.129169	0.0897037	0.47603	0.694902
	731	731	0.365638	0.263455	0.527305	1.1564
	732	732	0.359343	0.21785	0.386442	0.963635
	733	733	0.180786	0.121336	0.324096	0.626218
	734	734	0.309558	0.153821	0.439598	0.902977
	735	735	0.353821	0.163529	0.4199	0.93725
	736	736	0.297438	0.296057	0.45051	1.044
	737	737	0.244897	-0.0146843	0.292023	0.522236
	738	738	0.288456	0.361161	0.429823	1.07944
	739	739	0.337371	0.311913	0.502481	1.15176
	740	740	0.159239	0.160812	0.355773	0.675823
	741	741	0.319905	0.366892	0.628458	1.31526
	742	742	0.0600394	0.163071	0.167735	0.390846
	743	743	0.267733	0.0753742	0.281372	0.624479
	744	744	0.0743843	0.115761	0.257256	0.447401
	745	745	0.346221	0.278927	0.372609	0.997758
	746	746	0.149099	0.0449728	0.204269	0.398341
	747	747	0.242855	0.180631	0.26537	0.688856
	748	748	0.37002	0.37475	0.554704	1.29947
	749	749	0.179858	0.153884	0.255764	0.589505
	750	750	0.110417	0.168072	0.23925	0.517739
	751	751	0.407152	0.276601	0.374638	1.05839
	752	752	0.353819	0.273853	0.588983	1.21665
	753	753	0.269668	0.247381	0.23482	0.751869
	754	754	0.30789	0.264836	0.486766	1.05949
	755	755	0.000862511	0.0746091	0.363491	0.438963
	756	756	0.334306	0.461971	0.519556	1.31583
	757	757	0.215767	0.222363	0.343467	0.781597
	758	758	0.262279	0.261327	0.327266	0.850871
	759	759	0.19925	0.269956	0.41453	0.883736
	760	760	0.379356	0.215076	0.460966	1.0554
	761	761	0.277263	0.226543	0.341999	0.845805
	762	762	0.0890622	0.068977	0.229422	0.387461
	763	763	0.267617	0.127972	0.271114	0.666704
	764	764	0.285886	0.267756	0.371473	0.925115
	765	765	0.307359	0.353958	0.483923	1.14524
	766	766	0.23594	0.0937715	0.423439	0.75315
	767	767	0.27259	0.148752	0.444031	0.865373
	768	768	0.366609	0.286947	0.491567	1.14512
	769	769	0.133109	0.159786	0.323723	0.616618
	770	770	0.59827	0.267946	0.713684	1.5799
	771	771	0.201752	0.315533	0.314813	0.832098
	772	772	0.313485	0.14805	0.293263	0.754798
	773	773	0.51917	0.309135	0.638192	1.4665
	774	774	0.325	0.263292	0.470729	1.05902
	775	775	0.410779	0.450568	0.520579	1.38193
	776	776	0.448136	0.291046	0.410545	1.14973
	777	777	0.381512	0.367306	0.479578	1.2284
	778	778	0.0824099	0.116203	0.229012	0.427624
	779	779	0.328416	0.318102	0.383893	1.03041
	780	780	0.278173	0.289465	0.319625	0.887263
	781	781	0.178333	0.110597	0.424991	0.713921
	782	782	0.197341	0.114835	0.288971	0.601147
	783	783	0.203793	0.263286	0.294267	0.761346
	784	784	-0.0168663	-0.124736	-0.0324676	-0.17407
	785	785	0.124201	0.102677	0.215203	0.442081
	786	786	0.318519	0.332283	0.457928	1.10873
	787	787	0.120887	0.0950229	0.306228	0.522138
	788	788	0.332816	0.301398	0.635524	1.26974
	789	789	0.396539	0.312548	0.483568	1.19266
	790	790	0.080014	0.0382129	0.0194693	0.137696
	791	791	0.142351	0.140255	0.327286	0.609892
	792	792	0.304953	0.156953	0.355399	0.817305
	793	793	0.13811	0.0711531	0.231404	0.440667
	794	794	0.421536	0.105053	0.531463	1.05805
	795	795	0.37041	0.227224	0.594306	1.19194
	796	796	0.282745	0.372057	0.647955	1.30276
	797	797	0.386035	0.148824	0.551481	1.08634
	798	798	0.296732	0.232239	0.510021	1.03899
	799	799	0.17996	0.134293	0.388596	0.702849
	800	800	0.136114	0.174045	0.371501	0.681661
	801	801	0.257504	0.0767509	0.41904	0.753295
	802	802	0.247468	0.337944	0.410621	0.996032
	803	803	0.250604	0.225624	0.355366	0.831594
	804	804	0.111287	-0.022723	0.17621	0.264774
	805	805	0.246532	0.0909198	0.249942	0.587394
	806	806	0.150115	0.197793	0.252389	0.600298
	807	807	0.123993	0.132836	0.270647	0.527476
	808	808	0.234233	0.187435	0.410279	0.831946
	809	809	0.284816	0.329692	0.323698	0.938206
	810	810	0.151577	0.0714798	0.340829	0.563886
	811	811	0.251038	0.387076	0.427817	1.06593
	812	812	0.187681	0.117818	0.363946	0.669445
	813	813	0.331688	0.406705	0.611306	1.3497
	814	814	0.296598	0.191534	0.43063	0.918762
	815	815	0.239478	0.188084	0.344193	0.771755
	816	816	0.199533	0.149557	0.34552	0.69461
	817	817	0.240946	0.233306	0.469254	0.943506
	818	818	0.182266	0.353481	0.541828	1.07757
	819	819	0.274794	-0.0040082	0.395627	0.666413
	820	820	0.506154	0.526572	0.770762	1.80349
	821	821	0.148591	0.169249	0.288622	0.606463
	822	822	0.412862	0.329218	0.519084	1.26116
	823	823	0.228479	0.184672	0.194998	0.608149
	824	824	0.149658	0.147207	0.245723	0.542587
	825	825	0.291476	0.24347	0.40198	0.936926
	826	826	0.325965	0.278533	0.454076	1.05857
	827	827	0.637388	0.554535	0.779694	1.97162
	828	828	0.235662	0.0447503	0.214801	0.495214
	829	829	0.182913	0.16861	0.354428	0.705951
	830	830	0.190536	0.151299	0.239155	0.580991
	831	831	0.0102873	0.169011	0.21717	0.396468
	832	832	0.014681	0.0066893	0.221849	0.243219
	833	833	0.154197	0.281704	0.377013	0.812913
	834	834	0.272569	0.149804	0.374836	0.797209
	835	835	0.254598	0.180451	0.325441	0.76049
	836	836	0.412844	0.25834	0.581407	1.25259
	837	837	0.180927	0.14707	0.381613	0.70961
	838	838	0.140806	0.0398931	0.170297	0.350996
	839	839	0.196577	0.297416	0.390056	0.884048
	840	840	0.197623	0.132549	0.210638	0.540811
	841	841	0.0420585	0.0976673	0.217409	0.357134
	842	842	0.37928	0.224271	0.521969	1.12552
	843	843	0.421816	0.296421	0.409428	1.12767
	844	844	0.121477	-0.000934441	0.207021	0.327564
	845	845	0.242965	0.241643	0.461198	0.945805
	846	846	0.0694416	-0.0318424	0.161717	0.199317
	847	847	0.307598	0.219288	0.497843	1.02473
	848	848	0.124006	0.089619	0.218234	0.431858
	849	849	0.127862	0.121364	0.288026	0.537252
	850	850	0.212009	0.132934	0.223701	0.568644
	851	851	0.245562	0.0627055	0.342834	0.651102
	852	852	0.116959	0.188773	0.208796	0.514527
	853	853	0.34087	0.251333	0.428887	1.02109
	854	854	0.212332	0.0831668	0.249586	0.545085
	855	855	0.613648	0.594536	0.71282	1.921
	856	856	0.196205	0.160349	0.255921	0.612474
	857	857	0.262309	0.209488	0.256197	0.727994
	858	858	0.416331	0.328644	0.532733	1.27771
	859	859	0.0629663	0.0884265	0.271818	0.423211
	860	860	0.117214	0.0789754	0.436762	0.632951
	861	861	0.199873	0.0907717	0.0982088	0.388853
	862	862	0.334331	0.33727	0.479346	1.15095
	863	863	0.188711	0.019553	0.187246	0.39551
	864	864	0.104875	0.0705917	0.2016	0.377066
	865	865	0.19652	0.14083	0.294907	0.632258
	866	866	0.148415	0.268248	0.419459	0.836123
	867	867	0.158998	0.222606	0.35739	0.738994
	868	868	0.185487	0.21041	0.194041	0.589938
	869	869	0.1717	0.234088	0.277702	0.68349
	870	870	0.112693	0.0375977	0.284325	0.434616
	871	871	0.30443	0.316294	0.433881	1.05461
	872	872	0.272522	0.305087	0.444953	1.02256
	873	873	0.258792	0.290871	0.47839	1.02805
	874	874	0.48193	0.390079	0.429234	1.30124
	875	875	0.22846	0.173399	0.231488	0.633347
	876	876	0.265026	0.228206	0.332015	0.825246
	877	877	0.223703	0.0703915	0.237357	0.531452
	878	878	0.295771	0.259363	0.559318	1.11445
	879	879	0.30673	0.308581	0.472944	1.08826
	880	880	0.0663032	0.0951935	0.24695	0.408447
	881	881	0.213261	0.208523	0.394976	0.81676
	882	882	0.419964	0.267671	0.56962	1.25725
	883	883	0.208447	0.218326	0.447907	0.874679
	884	884	0.0597835	0.0796239	0.166937	0.306345
	885	885	0.187006	0.236367	0.450551	0.873924
	886	886	0.190623	0.235876	0.443226	0.869725
	887	887	0.38211	0.33568	0.390983	1.10877
	888	888	0.519766	0.38081	0.606848	1.50742
	889	889	0.295681	0.400598	0.481912	1.17819
	890	890	0.083371	0.140612	0.358772	0.582755
	891	891	0.370393	0.102005	0.532706	1.0051
	892	892	0.214736	0.334411	0.447318	0.996465
	893	893	0.179315	0.294313	0.554218	1.02785
	894	894	0.357128	0.231586	0.376753	0.965467
	895	895	0.436631	0.467176	0.567951	1.47176
	896	896	0.0448845	0.0131686	0.138686	0.196739
	897	897	0.136517	0.185618	0.345462	0.667596
	898	898	0.481027	0.276204	0.604004	1.36123
	899	899	0.177275	0.209435	0.310267	0.696977
	900	900	0.101175	0.118885	0.300683	0.520742
	901	901	0.41178	0.235941	0.531269	1.17899
	902	902	0.540406	0.522298	0.703897	1.7666
	903	903	0.165891	0.164393	0.32714	0.657424
	904	904	0.145263	0.158738	0.308767	0.612768
	905	905	0.156948	0.115798	0.285461	0.558207
	906	906	0.256876	0.16072	0.336795	0.754391
	907	907	0.18855	0.144078	0.11889	0.451519
	908	908	0.172764	0.137622	0.263323	0.573709
	909	909	0.177958	0.208898	0.409063	0.79592
	910	910	0.299556	0.186043	0.510451	0.99605
	911	911	0.221028	0.215857	0.336346	0.773231
	912	912	0.169386	0.129942	0.333626	0.632955
	913	913	0.304956	0.167363	0.418411	0.890731
	914	914	0.391263	0.380239	0.453303	1.22481
	915	915	0.150489	0.0910534	0.112587	0.35413
	916	916	0.080544	0.0579285	0.226962	0.365435
	917	917	0.0869071	-0.0668515	0.193604	0.21366
	918	918	-0.156714	-0.123601	0.0797014	-0.200614
	919	919	0.215597	0.105935	0.367206	0.688738
	920	920	0.189352	0.185173	0.540003	0.914527
	921	921	0.367727	0.140126	0.444275	0.952128
	922	922	0.328756	0.265888	0.384227	0.97887
	923	923	0.449319	0.322562	0.514385	1.28627
	924	924	0.0983911	0.075845	0.191714	0.36595
	925	925	0.182646	0.124446	0.13445	0.441543
	926	926	0.353756	0.313257	0.479755	1.14677
	927	927	0.289939	0.192311	0.248952	0.731202
	928	928	0.18138	0.185292	0.307307	0.67398
	929	929	0.0509796	0.0626569	0.26446	0.378097
	930	930	0.0446438	0.156298	0.344662	0.545604
	931	931	0.238366	0.180745	0.262067	0.681177
	932	932	0.395456	0.425097	0.593547	1.4141
	933	933	0.142636	0.0461296	0.318663	0.507429
	934	934	0.384908	0.293113	0.379659	1.05768
	935	935	0.155542	0.0987118	0.201506	0.45576
	936	936	0.353041	0.359113	0.606644	1.3188
	937	937	0.20801	0.253948	0.371425	0.833383
	938	938	0.22506	0.182723	0.272951	0.680734
	939	939	0.122253	0.148344	0.237685	0.508282
	940	940	0.269677	0.24834	0.603251	1.12127
	941	941	0.152903	0.039486	0.193676	0.386065
	942	942	0.420654	0.316805	0.564398	1.30186
	943	943	0.442744	0.437108	0.792216	1.67207
	944	944	0.212088	0.139819	0.426165	0.778072
	945	945	0.143775	0.16821	0.353602	0.665587
	946	946	0.151502	0.215321	0.415188	0.782011
	947	947	0.209587	0.239242	0.355573	0.804403
	948	948	0.26569	0.0654998	0.323099	0.654289
	949	949	0.199084	0.318464	0.335581	0.853128
	950	950	0.334123	0.208359	0.300646	0.843128
	951	951	0.24917	0.284552	0.419844	0.953566
	952	952	0.0727536	0.200704	0.166	0.439458
	953	953	0.252324	-0.0223006	0.340834	0.570857
	954	954	0.164285	0.215625	0.549067	0.928977
	955	955	0.176845	-0.0328755	0.223559	0.367529
	956	956	0.145876	0.0807026	0.322838	0.549417
	957	957	0.398051	0.149351	0.550723	1.09813
	958	958	0.175064	0.0875925	0.29613	0.558787
	959	959	0.112885	0.0905617	0.239075	0.442521
	960	960	0.26313	0.184862	0.40585	0.853842
	961	961	0.219683	0.185855	0.413667	0.819206
	962	962	0.368679	0.303986	0.426927	1.09959
	963	963	0.374386	0.351724	0.405799	1.13191
	964	964	0.233509	0.259136	0.286516	0.779162
	965	965	0.0332449	0.073296	0.229007	0.335548
	966	966	0.436465	0.35345	0.548574	1.33849
	967	967	0.319481	0.318224	0.457661	1.09537
	968	968	0.2853	0.33369	0.388925	1.00792
	969	969	0.248511	0.300562	0.396342	0.945415
	970	970	0.0675807	-0.00671391	0.188343	0.24921
	971	971	0.392629	0.342026	0.52991	1.26457
	972	972	0.239316	0.130844	0.291175	0.661335
	973	973	0.29215	0.370282	0.45704	1.11947
	974	974	0.663853	0.327935	0.751428	1.74322
	975	975	0.260874	0.200569	0.232236	0.693679
	976	976	0.275165	0.0642983	0.243711	0.583174
	977	977	0.450975	0.299222	0.573543	1.32374
	978	978	0.0996183	0.0287054	0.140791	0.269114
	979	979	0.256682	0.243025	0.396564	0.896271
	980	980	0.136728	0.110047	0.196853	0.443628
	981	981	0.0263069	0.0936358	0.0799029	0.199846
	982	982	0.199585	0.148389	0.393602	0.741576
	983	983	0.184584	0.209145	0.324809	0.718537
	984	984	0.130399	0.25827	0.206319	0.594988
	985	985	0.499582	0.332085	0.633127	1.46479
	986	986	0.22007	0.268759	0.461997	0.950826
	987	987	0.528577	0.430381	0.698115	1.65707
	988	988	0.315624	0.248792	0.532664	1.09708
	989	989	0.334884	0.311503	0.321491	0.967878
	990	990	0.326185	0.185376	0.307317	0.818878
	991	991	0.226833	0.389283	0.521763	1.13788
	992	992	0.230599	0.0999963	0.372859	0.703453
	993	993	0.402462	0.432496	0.570641	1.4056
	994	994	0.332172	0.14005	0.365889	0.83811
	995	995	0.201669	0.114384	0.380548	0.696601
	996	996	0.294406	0.13382	0.296925	0.725152
	997	997	0.336507	0.239902	0.550464	1.12687
	998	998	0.349027	0.259037	0.541766	1.14983
	999	999	0.0438681	0.223369	0.142234	0.409472
	1000	1000	0.186011	0.239812	0.352639	0.778462

## Sheet: Figure 2c
Figure 2c	via temperature											via precipitation
	corrs	corr_means_w.1	corr_means_w.2	corr_means_w.3	corr_upper_w.1	corr_upper_w.2	corr_upper_w.3	corr_lower_w.1	corr_lower_w.2	corr_lower_w.3		corrs	corr_means_w.1	corr_means_w.2	corr_means_w.3	corr_upper_w.1	corr_upper_w.2	corr_upper_w.3	corr_lower_w.1	corr_lower_w.2	corr_lower_w.3
	-0.34	-0.345078	-0.650244	-1.00348	-0.150299	-0.288134	-0.45903	-0.691358	-1.3163	-2.02797		-0.86	-0.211729	-0.386838	-0.715382	-0.0186567	-0.032314	-0.168345	-0.447251	-0.824446	-1.40203
	-0.33	-0.334928	-0.631119	-0.973966	-0.145878	-0.27966	-0.445529	-0.671024	-1.27758	-1.96832		-0.85	-0.209267	-0.38234	-0.707064	-0.0184398	-0.0319382	-0.166388	-0.44205	-0.814859	-1.38573
	-0.32	-0.324779	-0.611994	-0.944452	-0.141458	-0.271185	-0.432028	-0.65069	-1.23887	-1.90868		-0.84	-0.206805	-0.377842	-0.698745	-0.0182229	-0.0315625	-0.16443	-0.436849	-0.805273	-1.36942
	-0.31	-0.31463	-0.592869	-0.914938	-0.137037	-0.262711	-0.418527	-0.630356	-1.20015	-1.84903		-0.83	-0.204343	-0.373344	-0.690427	-0.0180059	-0.0311867	-0.162473	-0.431649	-0.795686	-1.35312
	-0.3	-0.30448	-0.573744	-0.885424	-0.132617	-0.254236	-0.405026	-0.610022	-1.16144	-1.78938		-0.82	-0.201881	-0.368846	-0.682109	-0.017789	-0.030811	-0.160515	-0.426448	-0.786099	-1.33682
	-0.29	-0.294331	-0.55462	-0.855909	-0.128196	-0.245762	-0.391525	-0.589688	-1.12273	-1.72974		-0.81	-0.199419	-0.364348	-0.67379	-0.0175721	-0.0304352	-0.158558	-0.421248	-0.776513	-1.32052
	-0.28	-0.284182	-0.535495	-0.826395	-0.123775	-0.237287	-0.378025	-0.569354	-1.08401	-1.67009		-0.8	-0.196957	-0.35985	-0.665472	-0.0173551	-0.0300595	-0.1566	-0.416047	-0.766926	-1.30421
	-0.27	-0.274032	-0.51637	-0.796881	-0.119355	-0.228813	-0.364524	-0.54902	-1.0453	-1.61045		-0.79	-0.194495	-0.355351	-0.657153	-0.0171382	-0.0296837	-0.154643	-0.410846	-0.75734	-1.28791
	-0.26	-0.263883	-0.497245	-0.767367	-0.114934	-0.220338	-0.351023	-0.528686	-1.00658	-1.5508		-0.78	-0.192033	-0.350853	-0.648835	-0.0169212	-0.029308	-0.152685	-0.405646	-0.747753	-1.27161
	-0.25	-0.253734	-0.47812	-0.737853	-0.110514	-0.211864	-0.337522	-0.508352	-0.967867	-1.49115		-0.77	-0.189571	-0.346355	-0.640517	-0.0167043	-0.0289323	-0.150728	-0.400445	-0.738167	-1.2553
	-0.24	-0.243584	-0.458996	-0.708339	-0.106093	-0.203389	-0.324021	-0.488018	-0.929152	-1.43151		-0.76	-0.187109	-0.341857	-0.632198	-0.0164874	-0.0285565	-0.14877	-0.395245	-0.72858	-1.239
	-0.23	-0.233435	-0.439871	-0.678825	-0.101673	-0.194914	-0.31052	-0.467684	-0.890437	-1.37186		-0.75	-0.184647	-0.337359	-0.62388	-0.0162704	-0.0281808	-0.146813	-0.390044	-0.718993	-1.2227
	-0.22	-0.223286	-0.420746	-0.649311	-0.0972521	-0.18644	-0.297019	-0.44735	-0.851723	-1.31221		-0.74	-0.182185	-0.332861	-0.615561	-0.0160535	-0.027805	-0.144855	-0.384843	-0.709407	-1.2064
	-0.21	-0.213136	-0.401621	-0.619796	-0.0928316	-0.177965	-0.283518	-0.427015	-0.813008	-1.25257		-0.73	-0.179723	-0.328363	-0.607243	-0.0158365	-0.0274293	-0.142898	-0.379643	-0.69982	-1.19009
	-0.2	-0.202987	-0.382496	-0.590282	-0.088411	-0.169491	-0.270018	-0.406681	-0.774293	-1.19292		-0.72	-0.177261	-0.323865	-0.598925	-0.0156196	-0.0270535	-0.14094	-0.374442	-0.690234	-1.17379
	-0.19	-0.192838	-0.363371	-0.560768	-0.0839905	-0.161016	-0.256517	-0.386347	-0.735579	-1.13328		-0.71	-0.1748	-0.319367	-0.590606	-0.0154027	-0.0266778	-0.138983	-0.369242	-0.680647	-1.15749
	-0.18	-0.182688	-0.344247	-0.531254	-0.0795699	-0.152542	-0.243016	-0.366013	-0.696864	-1.07363		-0.7	-0.172338	-0.314868	-0.582288	-0.0151857	-0.0263021	-0.137025	-0.364041	-0.67106	-1.14119
	-0.17	-0.172539	-0.325122	-0.50174	-0.0751494	-0.144067	-0.229515	-0.345679	-0.658149	-1.01398		-0.69	-0.169876	-0.31037	-0.573969	-0.0149688	-0.0259263	-0.135068	-0.358841	-0.661474	-1.12488
	-0.16	-0.16239	-0.305997	-0.472226	-0.0707288	-0.135593	-0.216014	-0.325345	-0.619435	-0.954338		-0.68	-0.167414	-0.305872	-0.565651	-0.0147518	-0.0255506	-0.13311	-0.35364	-0.651887	-1.10858
	-0.15	-0.15224	-0.286872	-0.442712	-0.0663083	-0.127118	-0.202513	-0.305011	-0.58072	-0.894692		-0.67	-0.164952	-0.301374	-0.557333	-0.0145349	-0.0251748	-0.131153	-0.348439	-0.642301	-1.09228
	-0.14	-0.142091	-0.267747	-0.413198	-0.0618877	-0.118644	-0.189012	-0.284677	-0.542005	-0.835046		-0.66	-0.16249	-0.296876	-0.549014	-0.014318	-0.0247991	-0.129195	-0.343239	-0.632714	-1.07598
	-0.13	-0.131942	-0.248623	-0.383684	-0.0574672	-0.110169	-0.175511	-0.264343	-0.503291	-0.7754		-0.65	-0.160028	-0.292378	-0.540696	-0.014101	-0.0244233	-0.127238	-0.338038	-0.623128	-1.05967
	-0.12	-0.121792	-0.229498	-0.354169	-0.0530466	-0.101695	-0.162011	-0.244009	-0.464576	-0.715753		-0.64	-0.157566	-0.28788	-0.532377	-0.0138841	-0.0240476	-0.12528	-0.332838	-0.613541	-1.04337
	-0.11	-0.111643	-0.210373	-0.324655	-0.0486261	-0.09322	-0.14851	-0.223675	-0.425861	-0.656107		-0.63	-0.155104	-0.283382	-0.524059	-0.0136672	-0.0236719	-0.123323	-0.327637	-0.603954	-1.02707
	-0.1	-0.101493	-0.191248	-0.295141	-0.0442055	-0.0847454	-0.135009	-0.203341	-0.387147	-0.596461		-0.62	-0.152642	-0.278883	-0.515741	-0.0134502	-0.0232961	-0.121365	-0.322436	-0.594368	-1.01076
	-0.09	-0.0913441	-0.172123	-0.265627	-0.039785	-0.0762709	-0.121508	-0.183007	-0.348432	-0.536815		-0.61	-0.15018	-0.274385	-0.507422	-0.0132333	-0.0229204	-0.119408	-0.317236	-0.584781	-0.994462
	-0.08	-0.0811948	-0.152999	-0.236113	-0.0353644	-0.0677963	-0.108007	-0.162673	-0.309717	-0.477169		-0.6	-0.147718	-0.269887	-0.499104	-0.0130163	-0.0225446	-0.11745	-0.312035	-0.575195	-0.978159
	-0.07	-0.0710454	-0.133874	-0.206599	-0.0309439	-0.0593218	-0.0945061	-0.142338	-0.271003	-0.417523		-0.59	-0.145256	-0.265389	-0.490785	-0.0127994	-0.0221689	-0.115493	-0.306835	-0.565608	-0.961857
	-0.06	-0.0608961	-0.114749	-0.177085	-0.0265233	-0.0508473	-0.0810053	-0.122004	-0.232288	-0.357877		-0.58	-0.142794	-0.260891	-0.482467	-0.0125825	-0.0217931	-0.113535	-0.301634	-0.556022	-0.945554
	-0.05	-0.0507467	-0.0956241	-0.147571	-0.0221028	-0.0423727	-0.0675044	-0.10167	-0.193573	-0.298231		-0.57	-0.140332	-0.256393	-0.474149	-0.0123655	-0.0214174	-0.111578	-0.296433	-0.546435	-0.929251
	-0.04	-0.0405974	-0.0764993	-0.118056	-0.0176822	-0.0338982	-0.0540035	-0.0813363	-0.154859	-0.238584		-0.56	-0.13787	-0.251895	-0.46583	-0.0121486	-0.0210416	-0.10962	-0.291233	-0.536848	-0.912949
	-0.03	-0.030448	-0.0573744	-0.0885424	-0.0132617	-0.0254236	-0.0405026	-0.0610022	-0.116144	-0.178938		-0.55	-0.135408	-0.247397	-0.457512	-0.0119316	-0.0206659	-0.107663	-0.286032	-0.527262	-0.896646
	-0.02	-0.0202987	-0.0382496	-0.0590282	-0.0088411	-0.0169491	-0.0270018	-0.0406681	-0.0774293	-0.119292		-0.54	-0.132946	-0.242898	-0.449193	-0.0117147	-0.0202902	-0.105705	-0.280832	-0.517675	-0.880343
	-0.01	-0.0101493	-0.0191248	-0.0295141	-0.00442055	-0.00847454	-0.0135009	-0.0203341	-0.0387147	-0.0596461		-0.53	-0.130484	-0.2384	-0.440875	-0.0114978	-0.0199144	-0.103748	-0.275631	-0.508089	-0.864041
	0	0	0	0	0	0	0	0	0	0		-0.52	-0.128022	-0.233902	-0.432557	-0.0112808	-0.0195387	-0.10179	-0.270431	-0.498502	-0.847738
	0.01	0.0101493	0.0191248	0.0295141	0.0203341	0.0387147	0.0596461	0.00442055	0.00847454	0.0135009		-0.51	-0.12556	-0.229404	-0.424238	-0.0110639	-0.0191629	-0.0998326	-0.26523	-0.488915	-0.831435
	0.02	0.0202987	0.0382496	0.0590282	0.0406681	0.0774293	0.119292	0.0088411	0.0169491	0.0270018		-0.5	-0.123098	-0.224906	-0.41592	-0.0108469	-0.0187872	-0.0978751	-0.260029	-0.479329	-0.815133
	0.03	0.030448	0.0573744	0.0885424	0.0610022	0.116144	0.178938	0.0132617	0.0254236	0.0405026		-0.49	-0.120636	-0.220408	-0.407601	-0.01063	-0.0184114	-0.0959176	-0.254829	-0.469742	-0.79883
	0.04	0.0405974	0.0764993	0.118056	0.0813363	0.154859	0.238584	0.0176822	0.0338982	0.0540035		-0.48	-0.118174	-0.21591	-0.399283	-0.0104131	-0.0180357	-0.0939601	-0.249628	-0.460156	-0.782528
	0.05	0.0507467	0.0956241	0.147571	0.10167	0.193573	0.298231	0.0221028	0.0423727	0.0675044		-0.47	-0.115712	-0.211412	-0.390965	-0.0101961	-0.01766	-0.0920026	-0.244428	-0.450569	-0.766225
	0.06	0.0608961	0.114749	0.177085	0.122004	0.232288	0.357877	0.0265233	0.0508473	0.0810053		-0.46	-0.11325	-0.206914	-0.382646	-0.00997919	-0.0172842	-0.0900451	-0.239227	-0.440983	-0.749922
	0.07	0.0710454	0.133874	0.206599	0.142338	0.271003	0.417523	0.0309439	0.0593218	0.0945061		-0.45	-0.110788	-0.202415	-0.374328	-0.00976225	-0.0169085	-0.0880876	-0.234026	-0.431396	-0.73362
	0.08	0.0811948	0.152999	0.236113	0.162673	0.309717	0.477169	0.0353644	0.0677963	0.108007		-0.44	-0.108326	-0.197917	-0.366009	-0.00954531	-0.0165327	-0.0861301	-0.228826	-0.421809	-0.717317
	0.09	0.0913441	0.172123	0.265627	0.183007	0.348432	0.536815	0.039785	0.0762709	0.121508		-0.43	-0.105865	-0.193419	-0.357691	-0.00932837	-0.016157	-0.0841726	-0.223625	-0.412223	-0.701014
	0.1	0.101493	0.191248	0.295141	0.203341	0.387147	0.596461	0.0442055	0.0847454	0.135009		-0.42	-0.103403	-0.188921	-0.349373	-0.00911143	-0.0157812	-0.0822151	-0.218425	-0.402636	-0.684712
	0.11	0.111643	0.210373	0.324655	0.223675	0.425861	0.656107	0.0486261	0.09322	0.14851		-0.41	-0.100941	-0.184423	-0.341054	-0.0088945	-0.0154055	-0.0802576	-0.213224	-0.39305	-0.668409
	0.12	0.121792	0.229498	0.354169	0.244009	0.464576	0.715753	0.0530466	0.101695	0.162011		-0.4	-0.0984786	-0.179925	-0.332736	-0.00867756	-0.0150297	-0.0783001	-0.208023	-0.383463	-0.652106
	0.13	0.131942	0.248623	0.383684	0.264343	0.503291	0.7754	0.0574672	0.110169	0.175511		-0.39	-0.0960166	-0.175427	-0.324417	-0.00846062	-0.014654	-0.0763426	-0.202823	-0.373877	-0.635804
	0.14	0.142091	0.267747	0.413198	0.284677	0.542005	0.835046	0.0618877	0.118644	0.189012		-0.38	-0.0935547	-0.170929	-0.316099	-0.00824368	-0.0142783	-0.0743851	-0.197622	-0.36429	-0.619501
	0.15	0.15224	0.286872	0.442712	0.305011	0.58072	0.894692	0.0663083	0.127118	0.202513		-0.37	-0.0910927	-0.16643	-0.307781	-0.00802674	-0.0139025	-0.0724276	-0.192422	-0.354703	-0.603198
	0.16	0.16239	0.305997	0.472226	0.325345	0.619435	0.954338	0.0707288	0.135593	0.216014		-0.36	-0.0886307	-0.161932	-0.299462	-0.0078098	-0.0135268	-0.0704701	-0.187221	-0.345117	-0.586896
	0.17	0.172539	0.325122	0.50174	0.345679	0.658149	1.01398	0.0751494	0.144067	0.229515		-0.35	-0.0861688	-0.157434	-0.291144	-0.00759286	-0.013151	-0.0685126	-0.182021	-0.33553	-0.570593
	0.18	0.182688	0.344247	0.531254	0.366013	0.696864	1.07363	0.0795699	0.152542	0.243016		-0.34	-0.0837068	-0.152936	-0.282825	-0.00737592	-0.0127753	-0.0665551	-0.17682	-0.325944	-0.55429
	0.19	0.192838	0.363371	0.560768	0.386347	0.735579	1.13328	0.0839905	0.161016	0.256517		-0.33	-0.0812449	-0.148438	-0.274507	-0.00715898	-0.0123995	-0.0645976	-0.171619	-0.316357	-0.537988
	0.2	0.202987	0.382496	0.590282	0.406681	0.774293	1.19292	0.088411	0.169491	0.270018		-0.32	-0.0787829	-0.14394	-0.266189	-0.00694205	-0.0120238	-0.0626401	-0.166419	-0.30677	-0.521685
	0.21	0.213136	0.401621	0.619796	0.427015	0.813008	1.25257	0.0928316	0.177965	0.283518		-0.31	-0.0763209	-0.139442	-0.25787	-0.00672511	-0.0116481	-0.0606826	-0.161218	-0.297184	-0.505382
	0.22	0.223286	0.420746	0.649311	0.44735	0.851723	1.31221	0.0972521	0.18644	0.297019		-0.3	-0.073859	-0.134944	-0.249552	-0.00650817	-0.0112723	-0.0587251	-0.156018	-0.287597	-0.48908
	0.23	0.233435	0.439871	0.678825	0.467684	0.890437	1.37186	0.101673	0.194914	0.31052		-0.29	-0.071397	-0.130445	-0.241234	-0.00629123	-0.0108966	-0.0567676	-0.150817	-0.278011	-0.472777
	0.24	0.243584	0.458996	0.708339	0.488018	0.929152	1.43151	0.106093	0.203389	0.324021		-0.28	-0.068935	-0.125947	-0.232915	-0.00607429	-0.0105208	-0.0548101	-0.145616	-0.268424	-0.456474
	0.25	0.253734	0.47812	0.737853	0.508352	0.967867	1.49115	0.110514	0.211864	0.337522		-0.27	-0.0664731	-0.121449	-0.224597	-0.00585735	-0.0101451	-0.0528526	-0.140416	-0.258838	-0.440172
	0.26	0.263883	0.497245	0.767367	0.528686	1.00658	1.5508	0.114934	0.220338	0.351023		-0.26	-0.0640111	-0.116951	-0.216278	-0.00564041	-0.00976934	-0.050895	-0.135215	-0.249251	-0.423869
	0.27	0.274032	0.51637	0.796881	0.54902	1.0453	1.61045	0.119355	0.228813	0.364524		-0.25	-0.0615491	-0.112453	-0.20796	-0.00542347	-0.00939359	-0.0489375	-0.130015	-0.239664	-0.407566
	0.28	0.284182	0.535495	0.826395	0.569354	1.08401	1.67009	0.123775	0.237287	0.378025		-0.24	-0.0590872	-0.107955	-0.199642	-0.00520653	-0.00901785	-0.04698	-0.124814	-0.230078	-0.391264
	0.29	0.294331	0.55462	0.855909	0.589688	1.12273	1.72974	0.128196	0.245762	0.391525		-0.23	-0.0566252	-0.103457	-0.191323	-0.0049896	-0.0086421	-0.0450225	-0.119614	-0.220491	-0.374961
	0.3	0.30448	0.573744	0.885424	0.610022	1.16144	1.78938	0.132617	0.254236	0.405026		-0.22	-0.0541632	-0.0989586	-0.183005	-0.00477266	-0.00826636	-0.043065	-0.114413	-0.210905	-0.358658
	0.31	0.31463	0.592869	0.914938	0.630356	1.20015	1.84903	0.137037	0.262711	0.418527		-0.21	-0.0517013	-0.0944605	-0.174686	-0.00455572	-0.00789062	-0.0411075	-0.109212	-0.201318	-0.342356
	0.32	0.324779	0.611994	0.944452	0.65069	1.23887	1.90868	0.141458	0.271185	0.432028		-0.2	-0.0492393	-0.0899624	-0.166368	-0.00433878	-0.00751487	-0.03915	-0.104012	-0.191732	-0.326053
	0.33	0.334928	0.631119	0.973966	0.671024	1.27758	1.96832	0.145878	0.27966	0.445529		-0.19	-0.0467773	-0.0854643	-0.15805	-0.00412184	-0.00713913	-0.0371925	-0.0988112	-0.182145	-0.30975
	0.34	0.345078	0.650244	1.00348	0.691358	1.3163	2.02797	0.150299	0.288134	0.45903		-0.18	-0.0443154	-0.0809662	-0.149731	-0.0039049	-0.00676339	-0.035235	-0.0936106	-0.172558	-0.293448
	0.35	0.355227	0.669368	1.03299	0.711692	1.35501	2.08761	0.154719	0.296609	0.472531		-0.17	-0.0418534	-0.076468	-0.141413	-0.00368796	-0.00638764	-0.0332775	-0.08841	-0.162972	-0.277145
	0.36	0.365376	0.688493	1.06251	0.732027	1.39373	2.14726	0.15914	0.305084	0.486032		-0.16	-0.0393914	-0.0719699	-0.133094	-0.00347102	-0.0060119	-0.03132	-0.0832094	-0.153385	-0.260843
	0.37	0.375526	0.707618	1.09202	0.752361	1.43244	2.20691	0.16356	0.313558	0.499532		-0.15	-0.0369295	-0.0674718	-0.124776	-0.00325408	-0.00563615	-0.0293625	-0.0780088	-0.143799	-0.24454
	0.38	0.385675	0.726743	1.12154	0.772695	1.47116	2.26655	0.167981	0.322033	0.513033		-0.14	-0.0344675	-0.0629737	-0.116458	-0.00303714	-0.00526041	-0.027405	-0.0728082	-0.134212	-0.228237
	0.39	0.395825	0.745868	1.15105	0.793029	1.50987	2.3262	0.172401	0.330507	0.526534		-0.13	-0.0320055	-0.0584756	-0.108139	-0.00282021	-0.00488467	-0.0254475	-0.0676076	-0.124626	-0.211935
	0.4	0.405974	0.764993	1.18056	0.813363	1.54859	2.38584	0.176822	0.338982	0.540035		-0.12	-0.0295436	-0.0539774	-0.0998208	-0.00260327	-0.00450892	-0.02349	-0.062407	-0.115039	-0.195632
	0.41	0.416123	0.784117	1.21008	0.833697	1.5873	2.44549	0.181243	0.347456	0.553536		-0.11	-0.0270816	-0.0494793	-0.0915024	-0.00238633	-0.00413318	-0.0215325	-0.0572065	-0.105452	-0.179329
	0.42	0.426273	0.803242	1.23959	0.854031	1.62602	2.50514	0.185663	0.355931	0.567037		-0.1	-0.0246197	-0.0449812	-0.083184	-0.00216939	-0.00375744	-0.019575	-0.0520059	-0.0958658	-0.163027
	0.43	0.436422	0.822367	1.26911	0.874365	1.66473	2.56478	0.190084	0.364405	0.580538		-0.09	-0.0221577	-0.0404831	-0.0748656	-0.00195245	-0.00338169	-0.0176175	-0.0468053	-0.0862792	-0.146724
	0.44	0.446571	0.841492	1.29862	0.894699	1.70345	2.62443	0.194504	0.37288	0.594039		-0.08	-0.0196957	-0.035985	-0.0665472	-0.00173551	-0.00300595	-0.01566	-0.0416047	-0.0766926	-0.130421
	0.45	0.456721	0.860617	1.32814	0.915033	1.74216	2.68408	0.198925	0.381354	0.607539		-0.07	-0.0172338	-0.0314868	-0.0582288	-0.00151857	-0.00263021	-0.0137025	-0.0364041	-0.067106	-0.114119
	0.46	0.46687	0.879741	1.35765	0.935367	1.78087	2.74372	0.203345	0.389829	0.62104		-0.06	-0.0147718	-0.0269887	-0.0499104	-0.00130163	-0.00225446	-0.011745	-0.0312035	-0.0575195	-0.0978159
	0.47	0.477019	0.898866	1.38716	0.955701	1.81959	2.80337	0.207766	0.398303	0.634541		-0.05	-0.0123098	-0.0224906	-0.041592	-0.00108469	-0.00187872	-0.00978751	-0.0260029	-0.0479329	-0.0815133
	0.48	0.487169	0.917991	1.41668	0.976035	1.8583	2.86301	0.212186	0.406778	0.648042		-0.04	-0.00984786	-0.0179925	-0.0332736	-0.000867756	-0.00150297	-0.00783001	-0.0208023	-0.0383463	-0.0652106
	0.49	0.497318	0.937116	1.44619	0.996369	1.89702	2.92266	0.216607	0.415253	0.661543		-0.03	-0.0073859	-0.0134944	-0.0249552	-0.000650817	-0.00112723	-0.00587251	-0.0156018	-0.0287597	-0.048908
	0.5	0.507467	0.956241	1.47571	1.0167	1.93573	2.98231	0.221028	0.423727	0.675044		-0.02	-0.00492393	-0.00899624	-0.0166368	-0.000433878	-0.000751487	-0.003915	-0.0104012	-0.0191732	-0.0326053
	0.51	0.517617	0.975365	1.50522	1.03704	1.97445	3.04195	0.225448	0.432202	0.688545		-0.01	-0.00246197	-0.00449812	-0.0083184	-0.000216939	-0.000375744	-0.0019575	-0.00520059	-0.00958658	-0.0163027
	0.52	0.527766	0.99449	1.53473	1.05737	2.01316	3.1016	0.229869	0.440676	0.702046		0	0	0	0	0	0	0	0	0	0
	0.53	0.537915	1.01362	1.56425	1.07771	2.05188	3.16124	0.234289	0.449151	0.715546		0.01	0.00246197	0.00449812	0.0083184	0.00520059	0.00958658	0.0163027	0.000216939	0.000375744	0.0019575
	0.54	0.548065	1.03274	1.59376	1.09804	2.09059	3.22089	0.23871	0.457625	0.729047		0.02	0.00492393	0.00899624	0.0166368	0.0104012	0.0191732	0.0326053	0.000433878	0.000751487	0.003915
	0.55	0.558214	1.05186	1.62328	1.11837	2.12931	3.28054	0.24313	0.4661	0.742548		0.03	0.0073859	0.0134944	0.0249552	0.0156018	0.0287597	0.048908	0.000650817	0.00112723	0.00587251
	0.56	0.568363	1.07099	1.65279	1.13871	2.16802	3.34018	0.247551	0.474574	0.756049		0.04	0.00984786	0.0179925	0.0332736	0.0208023	0.0383463	0.0652106	0.000867756	0.00150297	0.00783001
	0.57	0.578513	1.09011	1.6823	1.15904	2.20674	3.39983	0.251971	0.483049	0.76955		0.05	0.0123098	0.0224906	0.041592	0.0260029	0.0479329	0.0815133	0.00108469	0.00187872	0.00978751
	0.58	0.588662	1.10924	1.71182	1.17938	2.24545	3.45948	0.256392	0.491523	0.783051		0.06	0.0147718	0.0269887	0.0499104	0.0312035	0.0575195	0.0978159	0.00130163	0.00225446	0.011745
	0.59	0.598811	1.12836	1.74133	1.19971	2.28417	3.51912	0.260813	0.499998	0.796552		0.07	0.0172338	0.0314868	0.0582288	0.0364041	0.067106	0.114119	0.00151857	0.00263021	0.0137025
	0.6	0.608961	1.14749	1.77085	1.22004	2.32288	3.57877	0.265233	0.508473	0.810053		0.08	0.0196957	0.035985	0.0665472	0.0416047	0.0766926	0.130421	0.00173551	0.00300595	0.01566
	0.61	0.61911	1.16661	1.80036	1.24038	2.3616	3.63841	0.269654	0.516947	0.823553		0.09	0.0221577	0.0404831	0.0748656	0.0468053	0.0862792	0.146724	0.00195245	0.00338169	0.0176175
	0.62	0.62926	1.18574	1.82988	1.26071	2.40031	3.69806	0.274074	0.525422	0.837054		0.1	0.0246197	0.0449812	0.083184	0.0520059	0.0958658	0.163027	0.00216939	0.00375744	0.019575
	0.63	0.639409	1.20486	1.85939	1.28105	2.43902	3.75771	0.278495	0.533896	0.850555		0.11	0.0270816	0.0494793	0.0915024	0.0572065	0.105452	0.179329	0.00238633	0.00413318	0.0215325
	0.64	0.649558	1.22399	1.8889	1.30138	2.47774	3.81735	0.282915	0.542371	0.864056		0.12	0.0295436	0.0539774	0.0998208	0.062407	0.115039	0.195632	0.00260327	0.00450892	0.02349
	0.65	0.659708	1.24311	1.91842	1.32171	2.51645	3.877	0.287336	0.550845	0.877557		0.13	0.0320055	0.0584756	0.108139	0.0676076	0.124626	0.211935	0.00282021	0.00488467	0.0254475
	0.66	0.669857	1.26224	1.94793	1.34205	2.55517	3.93664	0.291756	0.55932	0.891058		0.14	0.0344675	0.0629737	0.116458	0.0728082	0.134212	0.228237	0.00303714	0.00526041	0.027405
	0.67	0.680006	1.28136	1.97745	1.36238	2.59388	3.99629	0.296177	0.567794	0.904559		0.15	0.0369295	0.0674718	0.124776	0.0780088	0.143799	0.24454	0.00325408	0.00563615	0.0293625
	0.68	0.690156	1.30049	2.00696	1.38272	2.6326	4.05594	0.300597	0.576269	0.91806		0.16	0.0393914	0.0719699	0.133094	0.0832094	0.153385	0.260843	0.00347102	0.0060119	0.03132
	0.69	0.700305	1.31961	2.03647	1.40305	2.67131	4.11558	0.305018	0.584743	0.93156		0.17	0.0418534	0.076468	0.141413	0.08841	0.162972	0.277145	0.00368796	0.00638764	0.0332775
	0.7	0.710454	1.33874	2.06599	1.42338	2.71003	4.17523	0.309439	0.593218	0.945061		0.18	0.0443154	0.0809662	0.149731	0.0936106	0.172558	0.293448	0.0039049	0.00676339	0.035235
	0.71	0.720604	1.35786	2.0955	1.44372	2.74874	4.23487	0.313859	0.601692	0.958562		0.19	0.0467773	0.0854643	0.15805	0.0988112	0.182145	0.30975	0.00412184	0.00713913	0.0371925
	0.72	0.730753	1.37699	2.12502	1.46405	2.78746	4.29452	0.31828	0.610167	0.972063		0.2	0.0492393	0.0899624	0.166368	0.104012	0.191732	0.326053	0.00433878	0.00751487	0.03915
	0.73	0.740902	1.39611	2.15453	1.48439	2.82617	4.35417	0.3227	0.618642	0.985564		0.21	0.0517013	0.0944605	0.174686	0.109212	0.201318	0.342356	0.00455572	0.00789062	0.0411075
	0.74	0.751052	1.41524	2.18404	1.50472	2.86489	4.41381	0.327121	0.627116	0.999065		0.22	0.0541632	0.0989586	0.183005	0.114413	0.210905	0.358658	0.00477266	0.00826636	0.043065
	0.75	0.761201	1.43436	2.21356	1.52506	2.9036	4.47346	0.331541	0.635591	1.01257		0.23	0.0566252	0.103457	0.191323	0.119614	0.220491	0.374961	0.0049896	0.0086421	0.0450225
	0.76	0.77135	1.45349	2.24307	1.54539	2.94232	4.53311	0.335962	0.644065	1.02607		0.24	0.0590872	0.107955	0.199642	0.124814	0.230078	0.391264	0.00520653	0.00901785	0.04698
	0.77	0.7815	1.47261	2.27259	1.56572	2.98103	4.59275	0.340382	0.65254	1.03957		0.25	0.0615491	0.112453	0.20796	0.130015	0.239664	0.407566	0.00542347	0.00939359	0.0489375
	0.78	0.791649	1.49174	2.3021	1.58606	3.01974	4.6524	0.344803	0.661014	1.05307		0.26	0.0640111	0.116951	0.216278	0.135215	0.249251	0.423869	0.00564041	0.00976934	0.050895
	0.79	0.801798	1.51086	2.33162	1.60639	3.05846	4.71204	0.349224	0.669489	1.06657		0.27	0.0664731	0.121449	0.224597	0.140416	0.258838	0.440172	0.00585735	0.0101451	0.0528526
	0.8	0.811948	1.52999	2.36113	1.62673	3.09717	4.77169	0.353644	0.677963	1.08007		0.28	0.068935	0.125947	0.232915	0.145616	0.268424	0.456474	0.00607429	0.0105208	0.0548101
	0.81	0.822097	1.54911	2.39064	1.64706	3.13589	4.83134	0.358065	0.686438	1.09357		0.29	0.071397	0.130445	0.241234	0.150817	0.278011	0.472777	0.00629123	0.0108966	0.0567676
	0.82	0.832246	1.56823	2.42016	1.66739	3.1746	4.89098	0.362485	0.694912	1.10707		0.3	0.073859	0.134944	0.249552	0.156018	0.287597	0.48908	0.00650817	0.0112723	0.0587251
	0.83	0.842396	1.58736	2.44967	1.68773	3.21332	4.95063	0.366906	0.703387	1.12057		0.31	0.0763209	0.139442	0.25787	0.161218	0.297184	0.505382	0.00672511	0.0116481	0.0606826
	0.84	0.852545	1.60648	2.47919	1.70806	3.25203	5.01027	0.371326	0.711862	1.13407		0.32	0.0787829	0.14394	0.266189	0.166419	0.30677	0.521685	0.00694205	0.0120238	0.0626401
	0.85	0.862694	1.62561	2.5087	1.7284	3.29075	5.06992	0.375747	0.720336	1.14757		0.33	0.0812449	0.148438	0.274507	0.171619	0.316357	0.537988	0.00715898	0.0123995	0.0645976
	0.86	0.872844	1.64473	2.53821	1.74873	3.32946	5.12957	0.380167	0.728811	1.16108		0.34	0.0837068	0.152936	0.282825	0.17682	0.325944	0.55429	0.00737592	0.0127753	0.0665551
	0.87	0.882993	1.66386	2.56773	1.76906	3.36818	5.18921	0.384588	0.737285	1.17458		0.35	0.0861688	0.157434	0.291144	0.182021	0.33553	0.570593	0.00759286	0.013151	0.0685126
	0.88	0.893143	1.68298	2.59724	1.7894	3.40689	5.24886	0.389008	0.74576	1.18808		0.36	0.0886307	0.161932	0.299462	0.187221	0.345117	0.586896	0.0078098	0.0135268	0.0704701
	0.89	0.903292	1.70211	2.62676	1.80973	3.44561	5.3085	0.393429	0.754234	1.20158		0.37	0.0910927	0.16643	0.307781	0.192422	0.354703	0.603198	0.00802674	0.0139025	0.0724276
	0.9	0.913441	1.72123	2.65627	1.83007	3.48432	5.36815	0.39785	0.762709	1.21508		0.38	0.0935547	0.170929	0.316099	0.197622	0.36429	0.619501	0.00824368	0.0142783	0.0743851
	0.91	0.923591	1.74036	2.68578	1.8504	3.52304	5.4278	0.40227	0.771183	1.22858		0.39	0.0960166	0.175427	0.324417	0.202823	0.373877	0.635804	0.00846062	0.014654	0.0763426
	0.92	0.93374	1.75948	2.7153	1.87073	3.56175	5.48744	0.406691	0.779658	1.24208		0.4	0.0984786	0.179925	0.332736	0.208023	0.383463	0.652106	0.00867756	0.0150297	0.0783001
												0.41	0.100941	0.184423	0.341054	0.213224	0.39305	0.668409	0.0088945	0.0154055	0.0802576
												0.42	0.103403	0.188921	0.349373	0.218425	0.402636	0.684712	0.00911143	0.0157812	0.0822151
												0.43	0.105865	0.193419	0.357691	0.223625	0.412223	0.701014	0.00932837	0.016157	0.0841726
												0.44	0.108326	0.197917	0.366009	0.228826	0.421809	0.717317	0.00954531	0.0165327	0.0861301
												0.45	0.110788	0.202415	0.374328	0.234026	0.431396	0.73362	0.00976225	0.0169085	0.0880876
												0.46	0.11325	0.206914	0.382646	0.239227	0.440983	0.749922	0.00997919	0.0172842	0.0900451
												0.47	0.115712	0.211412	0.390965	0.244428	0.450569	0.766225	0.0101961	0.01766	0.0920026
												0.48	0.118174	0.21591	0.399283	0.249628	0.460156	0.782528	0.0104131	0.0180357	0.0939601
												0.49	0.120636	0.220408	0.407601	0.254829	0.469742	0.79883	0.01063	0.0184114	0.0959176
												0.5	0.123098	0.224906	0.41592	0.260029	0.479329	0.815133	0.0108469	0.0187872	0.0978751
												0.51	0.12556	0.229404	0.424238	0.26523	0.488915	0.831435	0.0110639	0.0191629	0.0998326
												0.52	0.128022	0.233902	0.432557	0.270431	0.498502	0.847738	0.0112808	0.0195387	0.10179
												0.53	0.130484	0.2384	0.440875	0.275631	0.508089	0.864041	0.0114978	0.0199144	0.103748
												0.54	0.132946	0.242898	0.449193	0.280832	0.517675	0.880343	0.0117147	0.0202902	0.105705
												0.55	0.135408	0.247397	0.457512	0.286032	0.527262	0.896646	0.0119316	0.0206659	0.107663
												0.56	0.13787	0.251895	0.46583	0.291233	0.536848	0.912949	0.0121486	0.0210416	0.10962
												0.57	0.140332	0.256393	0.474149	0.296433	0.546435	0.929251	0.0123655	0.0214174	0.111578
												0.58	0.142794	0.260891	0.482467	0.301634	0.556022	0.945554	0.0125825	0.0217931	0.113535
												0.59	0.145256	0.265389	0.490785	0.306835	0.565608	0.961857	0.0127994	0.0221689	0.115493
												0.6	0.147718	0.269887	0.499104	0.312035	0.575195	0.978159	0.0130163	0.0225446	0.11745
												0.61	0.15018	0.274385	0.507422	0.317236	0.584781	0.994462	0.0132333	0.0229204	0.119408

## Sheet: Figure 2d
Figure 2d	country	effect_prec_past	effect_temp_past	trade-off_temp+	trade-off
	Bangladesh	0.347186	0.760439	0	0
	Brazil	0.25442	1.45605	0	0
	Cayman Islands	0.226096	1.1997	0	0
	Costa Rica	0.0988235	2.37656	0	0
	Cuba	0.432369	0.606693	0	0
	Dominican Republic	0.40674	2.10802	0	0
	Ecuador	0.327467	2.03061	0	0
	El Salvador	0.192478	2.10683	0	0
	Honduras	0.275407	1.9068	0	0
	Indonesia	0.193556	1.99704	0	0
	Jamaica	0.251718	2.01047	0	0
	Malaysia	0.174499	1.9265	0	0
	Maldives	0.280544	2.09652	0	0
	Nepal	0.270752	0.681904	0	0
	Nicaragua	0.311941	2.32838	0	0
	Paraguay	0.365471	0.392618	0	0
	Singapore	0.45669	2.02523	0	0
	Turks and Caicos Islands	0.246407	1.22131	0	0
	Anguilla	-0.184797	1.94361	1	1
	Antigua and Barbuda	-0.182285	1.91146	1	1
	Aruba	-0.485186	1.88253	1	1
	Barbados	-0.335537	1.78422	1	1
	Belize	-0.105402	1.1415	1	1
	Bolivia	-0.0831633	1.97991	1	1
	British Virgin Islands	-0.205874	1.98736	1	1
	Cambodia	-0.489674	1.69445	1	1
	Colombia	-0.261048	2.25003	1	1
	Dominica	-0.33466	1.90471	1	1
	French Guiana	-0.482753	1.93834	1	1
	Grenada	-0.430029	1.85562	1	1
	Guadeloupe	-0.293967	1.81596	1	1
	Guatemala	-0.162835	1.98716	1	1
	Guyana	-0.49751	1.93247	1	1
	Laos	-0.500512	1.54825	1	1
	Martinique	-0.291344	1.83284	1	1
	Montserrat	-0.253551	1.9351	1	1
	New Caledonia	-0.48773	0.874376	1	1
	Panama	-0.309838	2.3738	1	1
	Peru	-0.33921	2.42841	1	1
	Philippines	-0.678689	1.41888	1	1
	Puerto Rico	-0.21315	1.73345	1	1
	Saint Barthelemy	-0.208829	1.9763	1	1
	Saint Kitts and Nevis	-0.249711	1.95508	1	1
	Saint Lucia	-0.300714	1.85801	1	1
	Saint Martin	-0.225142	1.96655	1	1
	Saint Vincent and the Grenadines	-0.353059	1.91883	1	1
	Suriname	-0.525492	2.08465	1	1
	Thailand	-0.465302	1.6965	1	1
	Trinidad and Tobago	-0.420035	1.97409	1	1
	United States Virgin Islands	-0.233824	2.00094	1	1
	Venezuela	-0.409354	2.09341	1	1
	Vietnam	-0.587333	1.38337	1	1
	Bahamas	0.480992	-0.355186		1
	Bermuda	0.343738	-0.382721		1
	Bhutan	0.214929	-0.29304		1
	Mexico	0.302077	-0.88073		1
	Uruguay	0.223626	-0.559442		1

## Sheet: Figure 3a
Figure 3a	group	boot	temp_coeff_sum	prec_coeff_sum	tau_temp_mean	tau_prec_mean	temp_cumueffect	prec_cumueffect			country	cumulative effects via temperature	significant	cumulative effects via precipitation	significant
	thailand	1	2.46495	0.661513	0.816329	-0.588985	2.01221	-0.389622			Indonesia	2.23261	1	0.203807	1
	thailand	2	2.29525	1.23752	0.816329	-0.588985	1.87368	-0.728879			Malaysia	2.15375	1	0.183741	1
	thailand	3	3.466	0.529631	0.816329	-0.588985	2.8294	-0.311945			Bolivia	2.21346	1	-0.0875657	1
	thailand	4	3.25194	0.992042	0.816329	-0.588985	2.65465	-0.584298			Peru	2.71486	1	-0.357179	1
	thailand	5	2.78968	0.525111	0.816329	-0.588985	2.27729	-0.309283			Suriname	2.33055	1	-0.553325	1
	thailand	6	4.43124	0.824093	0.816329	-0.588985	3.61735	-0.485379			Guyana	2.16042	1	-0.523862	1
	thailand	7	3.81785	0.793474	0.816329	-0.588985	3.11663	-0.467345			Costa Rica	2.6569	1	0.104057	1
	thailand	8	2.60243	0.798107	0.816329	-0.588985	2.12444	-0.470074			Nicaragua	2.60304	1	0.328462	1
	thailand	9	7.60628	1.57255	0.816329	-0.588985	6.20923	-0.926211			Bhutan	-0.327604	0	0.226312	0
	thailand	10	1.45159	0.337178	0.816329	-0.588985	1.18497	-0.198593			Saint Martin	2.19852	1	-0.237069	1
	thailand	11	1.21988	0.729084	0.816329	-0.588985	0.995826	-0.42942			Brazil	1.62781	1	0.267895	1
	thailand	12	3.36447	1.58609	0.816329	-0.588985	2.74652	-0.934181			Uruguay	-0.625427	1	0.235469	1
	thailand	13	2.56835	0.380835	0.816329	-0.588985	2.09662	-0.224306			Vietnam	1.54655	1	-0.618437	1
	thailand	14	3.14499	0.900707	0.816329	-0.588985	2.56735	-0.530504			Cambodia	1.89433	1	-0.515606	1
	thailand	15	3.03143	1.89033	0.816329	-0.588985	2.47465	-1.11337			Laos	1.73088	1	-0.527024	1
	thailand	16	3.31787	1.04902	0.816329	-0.588985	2.70848	-0.61786			Thailand	1.89661	1	-0.489941	1
	thailand	17	2.4805	0.856665	0.816329	-0.588985	2.02491	-0.504563			Dominican Republic	2.35669	1	0.428282	1
	thailand	18	3.51535	0.44214	0.816329	-0.588985	2.86968	-0.260414			El Salvador	2.35535	1	0.202672	1
	thailand	19	2.33933	0.392121	0.816329	-0.588985	1.90967	-0.230954			Guatemala	2.22156	1	-0.171458	1
	thailand	20	2.96642	0.583112	0.816329	-0.588985	2.42158	-0.343444			Bangladesh	0.85014	1	0.365574	1
	thailand	21	1.55194	0.464438	0.816329	-0.588985	1.2669	-0.273547			Cuba	0.678259	1	0.455267	1
	thailand	22	2.17752	1.00539	0.816329	-0.588985	1.77757	-0.592161			Honduras	2.13173	1	0.289993	1
	thailand	23	2.899	0.613808	0.816329	-0.588985	2.36654	-0.361524			Ecuador	2.27013	1	0.34481	1
	thailand	24	2.90255	0.827612	0.816329	-0.588985	2.36943	-0.487451			Colombia	2.51544	1	-0.274876	1
	thailand	25	1.7072	0.999372	0.816329	-0.588985	1.39364	-0.588615			Paraguay	0.43893	1	0.384827	1
	thailand	26	1.57348	0.630048	0.816329	-0.588985	1.28448	-0.371089			Nepal	0.762341	1	0.285091	1
	thailand	27	2.95456	1.17883	0.816329	-0.588985	2.41189	-0.694311			Mexico	-0.984626	1	0.318076	1
	thailand	28	2.80692	1.1084	0.816329	-0.588985	2.29137	-0.652829			Belize	1.27615	1	-0.110985	1
	thailand	29	3.76657	1.00998	0.816329	-0.588985	3.07476	-0.594866			Panama	2.65381	1	-0.326249	1
	thailand	30	5.12074	1.44939	0.816329	-0.588985	4.18021	-0.853672			Venezuela	2.34035	1	-0.431037	1
	thailand	31	1.42682	0.564497	0.816329	-0.588985	1.16476	-0.332481			New Caledonia	0.977516	0	-0.51356	0
	thailand	32	3.86432	0.987304	0.816329	-0.588985	3.15456	-0.581508			Philippines	1.58625	1	-0.714638	1
	thailand	33	1.6719	0.309753	0.816329	-0.588985	1.36482	-0.18244			Aruba	2.10459	1	-0.510879	1
	thailand	34	2.52253	0.840218	0.816329	-0.588985	2.05922	-0.494876			The Bahamas	-0.397084	0	0.506466	0
	thailand	35	3.67013	0.863704	0.816329	-0.588985	2.99603	-0.508709			Turks and Caicos Islands	1.36537	1	0.259458	1
	thailand	36	3.05971	0.820139	0.816329	-0.588985	2.49773	-0.48305			Trinidad and Tobago	2.20695	1	-0.44228	1
	thailand	37	2.54646	0.710443	0.816329	-0.588985	2.07875	-0.418441			Grenada	2.0745	1	-0.452806	1
	thailand	38	4.46745	0.632887	0.816329	-0.588985	3.64691	-0.372761			Saint Vincent and the Grenadines	2.14517	1	-0.371759	1
	thailand	39	5.21848	0.880937	0.816329	-0.588985	4.26	-0.518859			Barbados	1.99469	1	-0.353306	1
	thailand	40	2.02236	0.661519	0.816329	-0.588985	1.65091	-0.389625			Saint Lucia	2.07718	1	-0.316637	1
	thailand	41	2.06106	0.76718	0.816329	-0.588985	1.6825	-0.451858			Dominica	2.12939	1	-0.352381	1
	thailand	42	3.55069	1.07532	0.816329	-0.588985	2.89853	-0.633347			Montserrat	2.16337	1	-0.266977	1
	thailand	43	2.73685	0.546019	0.816329	-0.588985	2.23417	-0.321597			Antigua and Barbuda	2.13693	1	-0.191935	1
	thailand	44	1.83846	0.903081	0.816329	-0.588985	1.50079	-0.531902			Saint Kitts and Nevis	2.1857	1	-0.262935	1
	thailand	45	2.46628	1.17995	0.816329	-0.588985	2.0133	-0.694972			United States Virgin Islands	2.23697	1	-0.246207	1
	thailand	46	2.43434	0.567527	0.816329	-0.588985	1.98722	-0.334265			Saint Barthelemy	2.20943	1	-0.219891	1
	thailand	47	3.64549	0.993139	0.816329	-0.588985	2.97592	-0.584944			Puerto Rico	1.93793	1	-0.224436	1
	thailand	48	4.39557	0.141217	0.816329	-0.588985	3.58823	-0.0831749			Anguilla	2.17287	1	-0.194587	1
	thailand	49	1.4769	0.897042	0.816329	-0.588985	1.20564	-0.528345			British Virgin Islands	2.22179	1	-0.216774	1
	thailand	50	2.66733	0.867503	0.816329	-0.588985	2.17742	-0.510946			Jamaica	2.24763	1	0.26505	1
	thailand	51	4.34473	1.41638	0.816329	-0.588985	3.54673	-0.834228			Cayman Islands	1.34122	1	0.23807	1
	thailand	52	1.77165	0.275276	0.816329	-0.588985	1.44625	-0.162134			Bermuda	-0.427873	0	0.361942	0
	thailand	53	5.89245	-0.712697	0.816329	-0.588985	4.81018	0.419768			Singapore	2.26412	1	0.480877	1
	thailand	54	2.87909	0.787006	0.816329	-0.588985	2.35029	-0.463535			Maldives	2.34382	1	0.295402	1
	thailand	55	2.54541	0.674355	0.816329	-0.588985	2.07789	-0.397185			Martinique	2.04904	1	-0.306773	1
	thailand	56	1.96969	0.760915	0.816329	-0.588985	1.60791	-0.448168			French Guiana	2.16699	1	-0.508322	1
	thailand	57	1.70216	1.42846	0.816329	-0.588985	1.38953	-0.841345			Guadeloupe	2.03017	1	-0.309535	1
	thailand	58	2.17664	0.584772	0.816329	-0.588985	1.77685	-0.344422
	thailand	59	2.88222	1.33986	0.816329	-0.588985	2.35284	-0.789161
	thailand	60	2.62584	0.0575937	0.816329	-0.588985	2.14355	-0.0339219
	thailand	61	3.35427	1.02217	0.816329	-0.588985	2.73819	-0.602043
	thailand	62	2.17911	0.904692	0.816329	-0.588985	1.77887	-0.532851
	thailand	63	1.97562	0.845559	0.816329	-0.588985	1.61276	-0.498022
	thailand	64	0.70703	0.363247	0.816329	-0.588985	0.577169	-0.213947
	thailand	65	2.67281	0.853359	0.816329	-0.588985	2.18189	-0.502616
	thailand	66	2.81779	0.35839	0.816329	-0.588985	2.30024	-0.211086
	thailand	67	2.7298	0.926944	0.816329	-0.588985	2.22841	-0.545957
	thailand	68	1.98683	1.04098	0.816329	-0.588985	1.62191	-0.613121
	thailand	69	2.57287	0.883506	0.816329	-0.588985	2.10031	-0.520372
	thailand	70	3.51403	0.915614	0.816329	-0.588985	2.86861	-0.539283
	thailand	71	2.38308	0.413869	0.816329	-0.588985	1.94538	-0.243763
	thailand	72	1.44815	0.976863	0.816329	-0.588985	1.18217	-0.575358
	thailand	73	3.10021	1.51525	0.816329	-0.588985	2.5308	-0.892459
	thailand	74	3.07947	0.578117	0.816329	-0.588985	2.51386	-0.340502
	thailand	75	3.01862	0.87771	0.816329	-0.588985	2.46419	-0.516958
	thailand	76	2.36985	0.571494	0.816329	-0.588985	1.93458	-0.336602
	thailand	77	5.83491	0.867696	0.816329	-0.588985	4.76321	-0.51106
	thailand	78	2.72981	0.889562	0.816329	-0.588985	2.22842	-0.523939
	thailand	79	3.20965	1.39153	0.816329	-0.588985	2.62013	-0.819591
	thailand	80	2.41726	0.844654	0.816329	-0.588985	1.97328	-0.497489
	thailand	81	1.99971	1.14379	0.816329	-0.588985	1.63242	-0.673677
	thailand	82	2.18585	0.496628	0.816329	-0.588985	1.78437	-0.292507
	thailand	83	1.62341	0.405401	0.816329	-0.588985	1.32523	-0.238775
	thailand	84	4.14808	1.37768	0.816329	-0.588985	3.3862	-0.811436
	thailand	85	4.97533	0.429154	0.816329	-0.588985	4.06151	-0.252765
	thailand	86	2.94159	1.16546	0.816329	-0.588985	2.40131	-0.686441
	thailand	87	2.59582	0.832985	0.816329	-0.588985	2.11904	-0.490616
	thailand	88	2.7581	1.36205	0.816329	-0.588985	2.25152	-0.80223
	thailand	89	3.20731	1.24521	0.816329	-0.588985	2.61822	-0.733413
	thailand	90	1.14752	0.591901	0.816329	-0.588985	0.936753	-0.348621
	thailand	91	2.96823	0.860759	0.816329	-0.588985	2.42305	-0.506974
	thailand	92	2.16679	0.438755	0.816329	-0.588985	1.76881	-0.25842
	thailand	93	1.95775	0.794405	0.816329	-0.588985	1.59817	-0.467893
	thailand	94	3.24765	2.00824	0.816329	-0.588985	2.65116	-1.18282
	thailand	95	2.44715	0.720497	0.816329	-0.588985	1.99768	-0.424362
	thailand	96	3.6609	1.36438	0.816329	-0.588985	2.9885	-0.803599
	thailand	97	2.27293	0.16711	0.816329	-0.588985	1.85546	-0.0984252
	thailand	98	4.18323	-0.13087	0.816329	-0.588985	3.4149	0.0770808
	thailand	99	3.24223	1.03833	0.816329	-0.588985	2.64673	-0.611564
	thailand	100	6.05077	0.916374	0.816329	-0.588985	4.93942	-0.539731
	thailand	101	2.94285	0.726574	0.816329	-0.588985	2.40233	-0.427941
	thailand	102	1.85372	0.495008	0.816329	-0.588985	1.51325	-0.291553
	thailand	103	1.33087	0.761297	0.816329	-0.588985	1.08643	-0.448393
	thailand	104	2.26452	0.889353	0.816329	-0.588985	1.8486	-0.523816
	thailand	105	3.15121	0.48248	0.816329	-0.588985	2.57243	-0.284173
	thailand	106	1.90668	1.34738	0.816329	-0.588985	1.55648	-0.793587
	thailand	107	2.18284	0.901662	0.816329	-0.588985	1.78191	-0.531066
	thailand	108	2.13111	0.296929	0.816329	-0.588985	1.73968	-0.174887
	thailand	109	2.78087	0.746394	0.816329	-0.588985	2.27011	-0.439615
	thailand	110	3.46674	0.2423	0.816329	-0.588985	2.83	-0.142711
	thailand	111	3.0048	0.663928	0.816329	-0.588985	2.45291	-0.391044
	thailand	112	2.57539	0.544208	0.816329	-0.588985	2.10237	-0.32053
	thailand	113	1.90744	0.303176	0.816329	-0.588985	1.5571	-0.178566
	thailand	114	3.12118	0.904916	0.816329	-0.588985	2.54791	-0.532982
	thailand	115	1.9005	0.691126	0.816329	-0.588985	1.55143	-0.407063
	thailand	116	1.9639	0.803389	0.816329	-0.588985	1.60319	-0.473184
	thailand	117	2.49458	0.666884	0.816329	-0.588985	2.0364	-0.392785
	thailand	118	2.80822	0.929373	0.816329	-0.588985	2.29243	-0.547387
	thailand	119	3.5373	1.54678	0.816329	-0.588985	2.8876	-0.911028
	thailand	120	3.44448	1.05831	0.816329	-0.588985	2.81183	-0.623329
	thailand	121	5.0528	1.35835	0.816329	-0.588985	4.12475	-0.800049
	thailand	122	2.28652	0.842292	0.816329	-0.588985	1.86655	-0.496098
	thailand	123	3.59668	0.587323	0.816329	-0.588985	2.93608	-0.345925
	thailand	124	3.36523	0.905953	0.816329	-0.588985	2.74713	-0.533593
	thailand	125	2.81054	0.64714	0.816329	-0.588985	2.29433	-0.381156
	thailand	126	3.00384	1.32305	0.816329	-0.588985	2.45212	-0.779254
	thailand	127	3.30382	0.69759	0.816329	-0.588985	2.69701	-0.41087
	thailand	128	2.32784	0.676401	0.816329	-0.588985	1.90028	-0.398391
	thailand	129	2.31191	0.926226	0.816329	-0.588985	1.88728	-0.545534
	thailand	130	4.14224	-0.0443663	0.816329	-0.588985	3.38144	0.0261311
	thailand	131	2.78846	1.01214	0.816329	-0.588985	2.2763	-0.596138
	thailand	132	2.48253	1.0231	0.816329	-0.588985	2.02656	-0.602588
	thailand	133	1.54113	1.21617	0.816329	-0.588985	1.25807	-0.716304
	thailand	134	3.46404	1.40853	0.816329	-0.588985	2.8278	-0.829601
	thailand	135	2.94637	1.42081	0.816329	-0.588985	2.40521	-0.836839
	thailand	136	4.75526	0.982304	0.816329	-0.588985	3.88186	-0.578563
	thailand	137	2.53551	0.680867	0.816329	-0.588985	2.06981	-0.401021
	thailand	138	3.27276	0.37526	0.816329	-0.588985	2.67165	-0.221022
	thailand	139	4.39404	0.390631	0.816329	-0.588985	3.58699	-0.230076
	thailand	140	2.5993	0.628718	0.816329	-0.588985	2.12188	-0.370306
	thailand	141	1.89442	0.872824	0.816329	-0.588985	1.54647	-0.514081
	thailand	142	2.38876	0.825468	0.816329	-0.588985	1.95001	-0.486189
	thailand	143	2.97322	0.682705	0.816329	-0.588985	2.42713	-0.402103
	thailand	144	1.44826	0.318233	0.816329	-0.588985	1.18226	-0.187435
	thailand	145	4.74178	0.793155	0.816329	-0.588985	3.87085	-0.467157
	thailand	146	1.63265	0.43295	0.816329	-0.588985	1.33278	-0.255002
	thailand	147	6.51324	1.21622	0.816329	-0.588985	5.31695	-0.716338
	thailand	148	3.41539	0.784667	0.816329	-0.588985	2.78809	-0.462157
	thailand	149	6.24991	0.304435	0.816329	-0.588985	5.10199	-0.179308
	thailand	150	3.55647	0.536113	0.816329	-0.588985	2.90325	-0.315763
	thailand	151	2.05308	0.486261	0.816329	-0.588985	1.67599	-0.286401
	thailand	152	2.89742	0.605426	0.816329	-0.588985	2.36525	-0.356587
	thailand	153	7.21335	1.15154	0.816329	-0.588985	5.88847	-0.67824
	thailand	154	3.5983	1.64129	0.816329	-0.588985	2.9374	-0.966696
	thailand	155	2.98706	0.336442	0.816329	-0.588985	2.43842	-0.198159
	thailand	156	1.55432	0.754357	0.816329	-0.588985	1.26884	-0.444305
	thailand	157	3.04961	0.449733	0.816329	-0.588985	2.48948	-0.264886
	thailand	158	3.01313	1.01989	0.816329	-0.588985	2.4597	-0.600698
	thailand	159	2.05141	0.645318	0.816329	-0.588985	1.67463	-0.380083
	thailand	160	2.44802	0.934223	0.816329	-0.588985	1.99839	-0.550244
	thailand	161	4.11166	0.9804	0.816329	-0.588985	3.35647	-0.577442
	thailand	162	1.67392	0.804691	0.816329	-0.588985	1.36647	-0.473951
	thailand	163	2.554	0.926601	0.816329	-0.588985	2.08491	-0.545755
	thailand	164	2.4576	1.01967	0.816329	-0.588985	2.00621	-0.600571
	thailand	165	1.95535	0.885624	0.816329	-0.588985	1.59621	-0.52162
	thailand	166	2.75574	0.786348	0.816329	-0.588985	2.2496	-0.463147
	thailand	167	1.38848	0.404678	0.816329	-0.588985	1.13346	-0.238349
	thailand	168	3.12208	0.807816	0.816329	-0.588985	2.54865	-0.475792
	thailand	169	5.03679	1.28394	0.816329	-0.588985	4.11168	-0.756219
	thailand	170	2.79552	0.335213	0.816329	-0.588985	2.28207	-0.197435
	thailand	171	2.75934	1.70268	0.816329	-0.588985	2.25253	-1.00285
	thailand	172	2.18111	1.08421	0.816329	-0.588985	1.78051	-0.638586
	thailand	173	2.84702	0.360007	0.816329	-0.588985	2.32411	-0.212039
	thailand	174	2.74463	0.157861	0.816329	-0.588985	2.24052	-0.092978
	thailand	175	2.6413	1.23475	0.816329	-0.588985	2.15617	-0.727251
	thailand	176	4.74962	0.589083	0.816329	-0.588985	3.87725	-0.346961
	thailand	177	2.01191	0.914883	0.816329	-0.588985	1.64238	-0.538853
	thailand	178	2.29043	0.724204	0.816329	-0.588985	1.86975	-0.426546
	thailand	179	3.72692	1.40682	0.816329	-0.588985	3.0424	-0.828598
	thailand	180	3.36918	0.683428	0.816329	-0.588985	2.75036	-0.402529
	thailand	181	3.81846	1.25024	0.816329	-0.588985	3.11712	-0.736374
	thailand	182	2.10429	0.764664	0.816329	-0.588985	1.71779	-0.450376
	thailand	183	3.62945	0.725077	0.816329	-0.588985	2.96283	-0.42706
	thailand	184	2.45399	0.955964	0.816329	-0.588985	2.00326	-0.563049
	thailand	185	3.61387	1.31294	0.816329	-0.588985	2.95011	-0.773303
	thailand	186	2.38587	0.883698	0.816329	-0.588985	1.94766	-0.520485
	thailand	187	2.40469	0.718633	0.816329	-0.588985	1.96302	-0.423265
	thailand	188	3.65477	1.57344	0.816329	-0.588985	2.9835	-0.926736
	thailand	189	2.57065	0.781255	0.816329	-0.588985	2.0985	-0.460148
	thailand	190	2.08685	0.973829	0.816329	-0.588985	1.70356	-0.573571
	thailand	191	2.96543	0.375826	0.816329	-0.588985	2.42077	-0.221356
	thailand	192	3.79615	0.212499	0.816329	-0.588985	3.09891	-0.125159
	thailand	193	1.39697	0.372771	0.816329	-0.588985	1.14038	-0.219557
	thailand	194	3.26342	0.781298	0.816329	-0.588985	2.66403	-0.460173
	thailand	195	3.64859	0.585635	0.816329	-0.588985	2.97846	-0.34493
	thailand	196	2.90114	1.22391	0.816329	-0.588985	2.36828	-0.720862
	thailand	197	3.57856	1.42669	0.816329	-0.588985	2.92128	-0.840299
	thailand	198	7.90616	1.13687	0.816329	-0.588985	6.45403	-0.669597
	thailand	199	1.2444	0.495313	0.816329	-0.588985	1.01584	-0.291732
	thailand	200	6.89544	0.302993	0.816329	-0.588985	5.62895	-0.178458
	thailand	201	2.81111	0.716152	0.816329	-0.588985	2.29479	-0.421803
	thailand	202	2.38942	0.703032	0.816329	-0.588985	1.95056	-0.414076
	thailand	203	1.72138	0.942661	0.816329	-0.588985	1.40521	-0.555214
	thailand	204	3.39446	0.907725	0.816329	-0.588985	2.771	-0.534637
	thailand	205	3.55148	0.604109	0.816329	-0.588985	2.89918	-0.355811
	thailand	206	1.61449	0.91283	0.816329	-0.588985	1.31796	-0.537644
	thailand	207	2.34211	0.852221	0.816329	-0.588985	1.91193	-0.501946
	thailand	208	3.53365	0.878742	0.816329	-0.588985	2.88462	-0.517566
	thailand	209	3.34691	0.667062	0.816329	-0.588985	2.73218	-0.39289
	thailand	210	3.07875	1.01795	0.816329	-0.588985	2.51327	-0.599556
	thailand	211	2.29619	0.625929	0.816329	-0.588985	1.87445	-0.368663
	thailand	212	2.47106	0.792334	0.816329	-0.588985	2.0172	-0.466673
	thailand	213	1.73095	0.65214	0.816329	-0.588985	1.41302	-0.384101
	thailand	214	2.41797	1.05664	0.816329	-0.588985	1.97386	-0.622344
	thailand	215	2.40317	1.08563	0.816329	-0.588985	1.96178	-0.63942
	thailand	216	1.80117	0.514564	0.816329	-0.588985	1.47035	-0.303071
	thailand	217	2.24047	1.16583	0.816329	-0.588985	1.82896	-0.686657
	thailand	218	2.13772	0.136104	0.816329	-0.588985	1.74508	-0.0801633
	thailand	219	1.81925	1.03883	0.816329	-0.588985	1.48511	-0.611855
	thailand	220	2.43546	0.432593	0.816329	-0.588985	1.98814	-0.254791
	thailand	221	2.7929	0.427608	0.816329	-0.588985	2.27993	-0.251855
	thailand	222	3.32869	0.628604	0.816329	-0.588985	2.71731	-0.370239
	thailand	223	2.60954	0.83833	0.816329	-0.588985	2.13025	-0.493764
	thailand	224	3.80264	1.24586	0.816329	-0.588985	3.10421	-0.733794
	thailand	225	2.71317	0.356082	0.816329	-0.588985	2.21484	-0.209727
	thailand	226	1.4826	0.721406	0.816329	-0.588985	1.21029	-0.424898
	thailand	227	2.71767	0.999714	0.816329	-0.588985	2.21851	-0.588817
	thailand	228	1.66038	0.822	0.816329	-0.588985	1.35542	-0.484146
	thailand	229	2.45049	1.0563	0.816329	-0.588985	2.0004	-0.622147
	thailand	230	2.67446	0.65804	0.816329	-0.588985	2.18324	-0.387576
	thailand	231	2.49018	0.176101	0.816329	-0.588985	2.03281	-0.103721
	thailand	232	1.0128	0.847915	0.816329	-0.588985	0.82678	-0.49941
	thailand	233	4.05121	0.7115	0.816329	-0.588985	3.30712	-0.419063
	thailand	234	2.17998	1.0205	0.816329	-0.588985	1.77958	-0.601057
	thailand	235	1.79847	0.896239	0.816329	-0.588985	1.46815	-0.527872
	thailand	236	3.60932	1.69302	0.816329	-0.588985	2.94639	-0.997164
	thailand	237	3.84396	0.741744	0.816329	-0.588985	3.13794	-0.436876
	thailand	238	2.38472	0.761149	0.816329	-0.588985	1.94672	-0.448305
	thailand	239	2.54155	0.552912	0.816329	-0.588985	2.07474	-0.325657
	thailand	240	1.3707	0.625822	0.816329	-0.588985	1.11894	-0.3686
	thailand	241	3.76734	0.610016	0.816329	-0.588985	3.07539	-0.35929
	thailand	242	4.46733	0.185274	0.816329	-0.588985	3.64682	-0.109124
	thailand	243	3.45561	0.789131	0.816329	-0.588985	2.82092	-0.464787
	thailand	244	1.78932	0.544765	0.816329	-0.588985	1.46068	-0.320858
	thailand	245	6.06832	0.276549	0.816329	-0.588985	4.95375	-0.162883
	thailand	246	3.65428	1.57322	0.816329	-0.588985	2.9831	-0.926602
	thailand	247	3.52503	0.651835	0.816329	-0.588985	2.87759	-0.383921
	thailand	248	3.65465	0.241344	0.816329	-0.588985	2.9834	-0.142148
	thailand	249	4.35709	0.977704	0.816329	-0.588985	3.55682	-0.575854
	thailand	250	6.21068	1.24428	0.816329	-0.588985	5.06996	-0.732863
	thailand	251	1.68394	1.08313	0.816329	-0.588985	1.37465	-0.63795
	thailand	252	4.87578	1.28304	0.816329	-0.588985	3.98024	-0.75569
	thailand	253	1.96791	1.19297	0.816329	-0.588985	1.60646	-0.702643
	thailand	254	2.01381	0.507506	0.816329	-0.588985	1.64394	-0.298914
	thailand	255	2.19361	0.515465	0.816329	-0.588985	1.79071	-0.303601
	thailand	256	2.30019	0.81564	0.816329	-0.588985	1.87771	-0.4804
	thailand	257	2.05552	1.04231	0.816329	-0.588985	1.67798	-0.613903
	thailand	258	1.78879	0.842956	0.816329	-0.588985	1.46024	-0.496489
	thailand	259	2.22346	1.16753	0.816329	-0.588985	1.81507	-0.687657
	thailand	260	6.39986	2.45176	0.816329	-0.588985	5.22439	-1.44405
	thailand	261	1.44588	0.479907	0.816329	-0.588985	1.18032	-0.282658
	thailand	262	3.6342	0.760029	0.816329	-0.588985	2.9667	-0.447646
	thailand	263	3.88931	0.670742	0.816329	-0.588985	3.17496	-0.395057
	thailand	264	1.34396	0.512463	0.816329	-0.588985	1.09712	-0.301834
	thailand	265	3.84354	1.1794	0.816329	-0.588985	3.13759	-0.694647
	thailand	266	2.08832	0.84572	0.816329	-0.588985	1.70476	-0.498117
	thailand	267	2.18154	0.815793	0.816329	-0.588985	1.78085	-0.48049
	thailand	268	3.43382	0.710821	0.816329	-0.588985	2.80313	-0.418663
	thailand	269	3.57068	0.925179	0.816329	-0.588985	2.91485	-0.544917
	thailand	270	2.45238	1.06951	0.816329	-0.588985	2.00195	-0.629927
	thailand	271	7.13176	1.48805	0.816329	-0.588985	5.82187	-0.876439
	thailand	272	4.5816	1.16961	0.816329	-0.588985	3.74009	-0.688882
	thailand	273	1.8692	0.705597	0.816329	-0.588985	1.52588	-0.415587
	thailand	274	3.13935	1.22593	0.816329	-0.588985	2.56274	-0.722052
	thailand	275	3.53364	0.790961	0.816329	-0.588985	2.88461	-0.465864
	thailand	276	2.10397	0.740678	0.816329	-0.588985	1.71753	-0.436249
	thailand	277	2.12437	0.975917	0.816329	-0.588985	1.73418	-0.574801
	thailand	278	3.76753	0.535445	0.816329	-0.588985	3.07554	-0.315369
	thailand	279	2.62583	0.946282	0.816329	-0.588985	2.14354	-0.557346
	thailand	280	3.32293	0.944014	0.816329	-0.588985	2.71261	-0.55601
	thailand	281	4.82787	0.678061	0.816329	-0.588985	3.94113	-0.399368
	thailand	282	2.67095	0.401881	0.816329	-0.588985	2.18038	-0.236702
	thailand	283	2.68681	1.4582	0.816329	-0.588985	2.19332	-0.858856
	thailand	284	2.27423	0.772598	0.816329	-0.588985	1.85652	-0.455049
	thailand	285	2.50971	1.17532	0.816329	-0.588985	2.04875	-0.692246
	thailand	286	2.64121	1.30304	0.816329	-0.588985	2.1561	-0.767474
	thailand	287	2.14685	0.582712	0.816329	-0.588985	1.75254	-0.343209
	thailand	288	2.51132	1.11505	0.816329	-0.588985	2.05007	-0.656747
	thailand	289	1.58863	0.773588	0.816329	-0.588985	1.29684	-0.455632
	thailand	290	2.86872	1.3083	0.816329	-0.588985	2.34182	-0.770572
	thailand	291	2.72091	1.41273	0.816329	-0.588985	2.22116	-0.832079
	thailand	292	1.79288	0.554938	0.816329	-0.588985	1.46358	-0.32685
	thailand	293	1.61467	0.737645	0.816329	-0.588985	1.3181	-0.434462
	thailand	294	2.83305	0.704113	0.816329	-0.588985	2.3127	-0.414712
	thailand	295	3.38501	1.00976	0.816329	-0.588985	2.76328	-0.594732
	thailand	296	2.43494	0.850902	0.816329	-0.588985	1.98772	-0.501169
	thailand	297	1.16972	0.74138	0.816329	-0.588985	0.954879	-0.436662
	thailand	298	2.77217	0.599893	0.816329	-0.588985	2.26301	-0.353328
	thailand	299	3.79786	1.62497	0.816329	-0.588985	3.1003	-0.957082
	thailand	300	1.92308	0.999883	0.816329	-0.588985	1.56986	-0.588916
	thailand	301	4.05175	0.386444	0.816329	-0.588985	3.30756	-0.22761
	thailand	302	3.72614	0.732027	0.816329	-0.588985	3.04176	-0.431153
	thailand	303	1.31173	0.541835	0.816329	-0.588985	1.0708	-0.319133
	thailand	304	4.37046	0.952539	0.816329	-0.588985	3.56774	-0.561031
	thailand	305	5.20799	1.0406	0.816329	-0.588985	4.25144	-0.612897
	thailand	306	2.95441	0.879842	0.816329	-0.588985	2.41177	-0.518214
	thailand	307	1.52142	0.958772	0.816329	-0.588985	1.24198	-0.564703
	thailand	308	2.14347	0.704189	0.816329	-0.588985	1.74978	-0.414757
	thailand	309	1.86003	0.587475	0.816329	-0.588985	1.5184	-0.346014
	thailand	310	2.24454	0.940764	0.816329	-0.588985	1.83228	-0.554096
	thailand	311	1.84787	0.613612	0.816329	-0.588985	1.50847	-0.361409
	thailand	312	2.65017	0.925922	0.816329	-0.588985	2.16341	-0.545354
	thailand	313	5.25922	0.808949	0.816329	-0.588985	4.29325	-0.476459
	thailand	314	5.79592	0.704997	0.816329	-0.588985	4.73138	-0.415233
	thailand	315	1.99453	0.883545	0.816329	-0.588985	1.6282	-0.520395
	thailand	316	2.508	0.9361	0.816329	-0.588985	2.04735	-0.55135
	thailand	317	4.242	1.14564	0.816329	-0.588985	3.46287	-0.674764
	thailand	318	1.5092	0.371692	0.816329	-0.588985	1.23201	-0.218921
	thailand	319	3.49514	0.530077	0.816329	-0.588985	2.85319	-0.312207
	thailand	320	2.88304	1.14343	0.816329	-0.588985	2.35351	-0.673463
	thailand	321	3.51514	1.31094	0.816329	-0.588985	2.86951	-0.772123
	thailand	322	2.71879	0.400355	0.816329	-0.588985	2.21942	-0.235803
	thailand	323	3.24982	0.616598	0.816329	-0.588985	2.65293	-0.363167
	thailand	324	4.41291	1.28538	0.816329	-0.588985	3.60239	-0.757068
	thailand	325	1.59346	1.13726	0.816329	-0.588985	1.30079	-0.669832
	thailand	326	3.33589	0.522342	0.816329	-0.588985	2.72318	-0.307652
	thailand	327	3.56424	0.833854	0.816329	-0.588985	2.90959	-0.491128
	thailand	328	4.77065	0.705855	0.816329	-0.588985	3.89442	-0.415738
	thailand	329	1.96708	0.459214	0.816329	-0.588985	1.60578	-0.27047
	thailand	330	2.82892	0.950129	0.816329	-0.588985	2.30933	-0.559612
	thailand	331	2.9426	1.05224	0.816329	-0.588985	2.40214	-0.619751
	thailand	332	4.01225	0.711959	0.816329	-0.588985	3.27532	-0.419334
	thailand	333	5.10731	1.17934	0.816329	-0.588985	4.16925	-0.694614
	thailand	334	2.9087	0.822299	0.816329	-0.588985	2.37445	-0.484322
	thailand	335	2.8249	1.41722	0.816329	-0.588985	2.30605	-0.834723
	thailand	336	3.50005	0.465893	0.816329	-0.588985	2.8572	-0.274404
	thailand	337	1.47891	0.653153	0.816329	-0.588985	1.20728	-0.384697
	thailand	338	2.43288	1.007	0.816329	-0.588985	1.98603	-0.593107
	thailand	339	2.39795	0.874108	0.816329	-0.588985	1.95752	-0.514837
	thailand	340	1.73288	0.747328	0.816329	-0.588985	1.4146	-0.440165
	thailand	341	1.80717	1.17836	0.816329	-0.588985	1.47525	-0.694038
	thailand	342	2.56031	0.790192	0.816329	-0.588985	2.09006	-0.465412
	thailand	343	3.36578	1.37287	0.816329	-0.588985	2.74759	-0.808603
	thailand	344	1.55467	0.603912	0.816329	-0.588985	1.26912	-0.355696
	thailand	345	8.32859	0.352998	0.816329	-0.588985	6.79887	-0.207911
	thailand	346	3.11723	0.591677	0.816329	-0.588985	2.54468	-0.348489
	thailand	347	2.68276	0.463106	0.816329	-0.588985	2.19002	-0.272763
	thailand	348	2.93507	0.95421	0.816329	-0.588985	2.39599	-0.562016
	thailand	349	3.27636	0.384961	0.816329	-0.588985	2.67459	-0.226737
	thailand	350	1.76801	1.02037	0.816329	-0.588985	1.44328	-0.600982
	thailand	351	3.23388	0.708976	0.816329	-0.588985	2.63991	-0.417576
	thailand	352	5.03228	0.930747	0.816329	-0.588985	4.108	-0.548196
	thailand	353	1.73207	1.31675	0.816329	-0.588985	1.41394	-0.775545
	thailand	354	3.5449	1.02984	0.816329	-0.588985	2.89381	-0.606559
	thailand	355	3.07914	1.16036	0.816329	-0.588985	2.5136	-0.683436
	thailand	356	1.68863	0.532572	0.816329	-0.588985	1.37848	-0.313677
	thailand	357	2.10207	0.624876	0.816329	-0.588985	1.71599	-0.368043
	thailand	358	2.68528	0.982486	0.816329	-0.588985	2.19208	-0.57867
	thailand	359	1.77555	0.586243	0.816329	-0.588985	1.44943	-0.345289
	thailand	360	3.47279	1.17884	0.816329	-0.588985	2.83494	-0.694322
	thailand	361	1.50529	0.806027	0.816329	-0.588985	1.22882	-0.474738
	thailand	362	1.93219	0.689103	0.816329	-0.588985	1.5773	-0.405871
	thailand	363	1.72027	0.498713	0.816329	-0.588985	1.40431	-0.293735
	thailand	364	3.80904	0.579182	0.816329	-0.588985	3.10943	-0.34113
	thailand	365	2.63682	1.45135	0.816329	-0.588985	2.15252	-0.854827
	thailand	366	4.82732	0.729109	0.816329	-0.588985	3.94068	-0.429434
	thailand	367	2.03214	0.581459	0.816329	-0.588985	1.65889	-0.342471
	thailand	368	2.21661	0.836271	0.816329	-0.588985	1.80948	-0.492551
	thailand	369	1.69336	0.260849	0.816329	-0.588985	1.38234	-0.153636
	thailand	370	2.95016	0.568662	0.816329	-0.588985	2.4083	-0.334934
	thailand	371	2.84973	1.01515	0.816329	-0.588985	2.32632	-0.59791
	thailand	372	2.48773	0.739372	0.816329	-0.588985	2.03081	-0.435479
	thailand	373	1.83621	0.948065	0.816329	-0.588985	1.49895	-0.558397
	thailand	374	3.58659	0.522518	0.816329	-0.588985	2.92784	-0.307756
	thailand	375	3.15709	0.972999	0.816329	-0.588985	2.57722	-0.573082
	thailand	376	5.50043	0.770825	0.816329	-0.588985	4.49016	-0.454005
	thailand	377	3.61979	1.47616	0.816329	-0.588985	2.95494	-0.869435
	thailand	378	1.96103	1.03342	0.816329	-0.588985	1.60085	-0.608667
	thailand	379	3.8673	0.288858	0.816329	-0.588985	3.15699	-0.170133
	thailand	380	8.48808	0.486869	0.816329	-0.588985	6.92907	-0.286759
	thailand	381	2.01411	0.626542	0.816329	-0.588985	1.64418	-0.369024
	thailand	382	2.51751	0.306067	0.816329	-0.588985	2.05511	-0.180269
	thailand	383	2.60488	0.323724	0.816329	-0.588985	2.12644	-0.190669
	thailand	384	3.94245	1.77628	0.816329	-0.588985	3.21834	-1.0462
	thailand	385	1.87017	0.656944	0.816329	-0.588985	1.52668	-0.386931
	thailand	386	2.76574	0.716185	0.816329	-0.588985	2.25776	-0.421823
	thailand	387	2.25459	0.926739	0.816329	-0.588985	1.84049	-0.545836
	thailand	388	3.91362	1.01601	0.816329	-0.588985	3.1948	-0.598412
	thailand	389	3.53643	0.71549	0.816329	-0.588985	2.88689	-0.421413
	thailand	390	2.19783	0.908176	0.816329	-0.588985	1.79415	-0.534902
	thailand	391	1.95653	0.799852	0.816329	-0.588985	1.59717	-0.471101
	thailand	392	2.16587	0.823036	0.816329	-0.588985	1.76806	-0.484756
	thailand	393	2.5866	1.32188	0.816329	-0.588985	2.11151	-0.778567
	thailand	394	3.25071	0.766392	0.816329	-0.588985	2.65365	-0.451394
	thailand	395	1.96897	1.30982	0.816329	-0.588985	1.60733	-0.771467
	thailand	396	2.83647	0.825457	0.816329	-0.588985	2.31549	-0.486182
	thailand	397	1.57849	1.26588	0.816329	-0.588985	1.28857	-0.745585
	thailand	398	3.02621	0.946153	0.816329	-0.588985	2.47039	-0.55727
	thailand	399	1.77749	0.896181	0.816329	-0.588985	1.45102	-0.527838
	thailand	400	3.80121	0.983882	0.816329	-0.588985	3.10304	-0.579492
	thailand	401	3.10142	1.28487	0.816329	-0.588985	2.53178	-0.756771
	thailand	402	4.34448	1.37961	0.816329	-0.588985	3.54653	-0.81257
	thailand	403	2.87747	0.5827	0.816329	-0.588985	2.34897	-0.343202
	thailand	404	2.21646	0.781681	0.816329	-0.588985	1.80936	-0.460399
	thailand	405	3.16782	0.194997	0.816329	-0.588985	2.58598	-0.11485
	thailand	406	1.5197	0.864377	0.816329	-0.588985	1.24058	-0.509105
	thailand	407	4.13113	0.588865	0.816329	-0.588985	3.37237	-0.346833
	thailand	408	2.24215	1.0016	0.816329	-0.588985	1.83033	-0.58993
	thailand	409	2.80001	1.26278	0.816329	-0.588985	2.28573	-0.743762
	thailand	410	4.92994	0.284125	0.816329	-0.588985	4.02445	-0.167346
	thailand	411	1.73684	0.897445	0.816329	-0.588985	1.41783	-0.528582
	thailand	412	2.93826	1.07816	0.816329	-0.588985	2.39859	-0.635022
	thailand	413	2.70801	0.928225	0.816329	-0.588985	2.21063	-0.546711
	thailand	414	2.67506	0.865121	0.816329	-0.588985	2.18373	-0.509543
	thailand	415	5.19425	1.15404	0.816329	-0.588985	4.24022	-0.679712
	thailand	416	2.65386	0.539088	0.816329	-0.588985	2.16642	-0.317515
	thailand	417	2.44296	0.845227	0.816329	-0.588985	1.99426	-0.497827
	thailand	418	2.57998	1.38891	0.816329	-0.588985	2.10612	-0.818051
	thailand	419	3.48674	0.862519	0.816329	-0.588985	2.84633	-0.508011
	thailand	420	3.28382	1.69871	0.816329	-0.588985	2.68068	-1.00051
	thailand	421	4.72257	1.90338	0.816329	-0.588985	3.85518	-1.12106
	thailand	422	4.34676	1.07198	0.816329	-0.588985	3.54839	-0.631379
	thailand	423	2.08807	0.473426	0.816329	-0.588985	1.70456	-0.278841
	thailand	424	2.45	1.11729	0.816329	-0.588985	2.00001	-0.658069
	thailand	425	1.89771	0.796523	0.816329	-0.588985	1.54916	-0.46914
	thailand	426	2.62743	0.721064	0.816329	-0.588985	2.14485	-0.424696
	thailand	427	2.31867	1.04035	0.816329	-0.588985	1.8928	-0.612748
	thailand	428	3.5226	0.711209	0.816329	-0.588985	2.8756	-0.418892
	thailand	429	2.68188	1.52033	0.816329	-0.588985	2.18929	-0.89545
	thailand	430	3.9069	1.27234	0.816329	-0.588985	3.18932	-0.749389
	thailand	431	3.20893	0.782118	0.816329	-0.588985	2.61955	-0.460656
	thailand	432	2.00649	0.554433	0.816329	-0.588985	1.63796	-0.326553
	thailand	433	2.35002	0.638966	0.816329	-0.588985	1.91839	-0.376342
	thailand	434	3.00917	0.870895	0.816329	-0.588985	2.45648	-0.512945
	thailand	435	2.9578	0.90992	0.816329	-0.588985	2.41454	-0.53593
	thailand	436	2.89485	0.79909	0.816329	-0.588985	2.36315	-0.470653
	thailand	437	3.09544	0.408564	0.816329	-0.588985	2.5269	-0.240638
	thailand	438	2.16727	0.736265	0.816329	-0.588985	1.76921	-0.43365
	thailand	439	2.9767	0.813717	0.816329	-0.588985	2.42997	-0.479268
	thailand	440	2.11416	0.982217	0.816329	-0.588985	1.72585	-0.578511
	thailand	441	2.07084	1.17646	0.816329	-0.588985	1.69049	-0.692918
	thailand	442	1.56918	0.860035	0.816329	-0.588985	1.28097	-0.506548
	thailand	443	3.28162	0.606433	0.816329	-0.588985	2.67889	-0.35718
	thailand	444	4.81361	0.921771	0.816329	-0.588985	3.92949	-0.542909
	thailand	445	3.53652	0.657013	0.816329	-0.588985	2.88697	-0.386971
	thailand	446	2.6515	1.12144	0.816329	-0.588985	2.1645	-0.660514
	thailand	447	4.75231	0.733354	0.816329	-0.588985	3.87945	-0.431935
	thailand	448	1.6131	0.578842	0.816329	-0.588985	1.31682	-0.340929
	thailand	449	5.41126	0.785202	0.816329	-0.588985	4.41737	-0.462473
	thailand	450	4.46994	1.19586	0.816329	-0.588985	3.64894	-0.704347
	thailand	451	2.2148	1.07474	0.816329	-0.588985	1.808	-0.633007
	thailand	452	1.91798	0.968767	0.816329	-0.588985	1.56571	-0.57059
	thailand	453	1.47056	0.651465	0.816329	-0.588985	1.20046	-0.383703
	thailand	454	1.70917	0.850171	0.816329	-0.588985	1.39524	-0.500738
	thailand	455	3.1568	0.96821	0.816329	-0.588985	2.57699	-0.570262
	thailand	456	2.17288	0.160676	0.816329	-0.588985	1.77379	-0.0946358
	thailand	457	2.73804	1.41034	0.816329	-0.588985	2.23514	-0.830669
	thailand	458	3.20319	1.3762	0.816329	-0.588985	2.61486	-0.810561
	thailand	459	3.83704	0.710889	0.816329	-0.588985	3.13229	-0.418703
	thailand	460	2.99476	0.506027	0.816329	-0.588985	2.44471	-0.298042
	thailand	461	1.75632	0.936431	0.816329	-0.588985	1.43374	-0.551544
	thailand	462	2.31558	0.556248	0.816329	-0.588985	1.89028	-0.327622
	thailand	463	2.71192	1.4411	0.816329	-0.588985	2.21382	-0.848789
	thailand	464	1.93604	0.475114	0.816329	-0.588985	1.58045	-0.279836
	thailand	465	1.99532	1.10805	0.816329	-0.588985	1.62884	-0.652626
	thailand	466	2.99902	0.374701	0.816329	-0.588985	2.44818	-0.220693
	thailand	467	1.7228	1.20059	0.816329	-0.588985	1.40637	-0.707128
	thailand	468	2.98896	1.03518	0.816329	-0.588985	2.43997	-0.609704
	thailand	469	1.9621	1.31732	0.816329	-0.588985	1.60172	-0.77588
	thailand	470	3.88013	0.670373	0.816329	-0.588985	3.16746	-0.39484
	thailand	471	2.6514	0.826314	0.816329	-0.588985	2.16442	-0.486687
	thailand	472	2.29484	0.753463	0.816329	-0.588985	1.87334	-0.443778
	thailand	473	1.74576	0.513368	0.816329	-0.588985	1.42512	-0.302366
	thailand	474	1.91917	0.835739	0.816329	-0.588985	1.56668	-0.492238
	thailand	475	2.58662	0.674026	0.816329	-0.588985	2.11154	-0.396991
	thailand	476	3.54632	1.93994	0.816329	-0.588985	2.89497	-1.1426
	thailand	477	3.34282	0.742631	0.816329	-0.588985	2.72884	-0.437399
	thailand	478	2.09167	1.31993	0.816329	-0.588985	1.70749	-0.777421
	thailand	479	2.78306	0.258293	0.816329	-0.588985	2.27189	-0.152131
	thailand	480	1.26873	1.06766	0.816329	-0.588985	1.0357	-0.628839
	thailand	481	2.52647	0.856643	0.816329	-0.588985	2.06243	-0.50455
	thailand	482	1.15976	0.719347	0.816329	-0.588985	0.946746	-0.423685
	thailand	483	2.42643	0.964314	0.816329	-0.588985	1.98076	-0.567967
	thailand	484	4.45392	0.471899	0.816329	-0.588985	3.63587	-0.277942
	thailand	485	3.98354	0.327215	0.816329	-0.588985	3.25188	-0.192725
	thailand	486	3.61314	1.33681	0.816329	-0.588985	2.94952	-0.78736
	thailand	487	2.73569	1.17659	0.816329	-0.588985	2.23322	-0.692994
	thailand	488	4.2977	0.530758	0.816329	-0.588985	3.50834	-0.312609
	thailand	489	2.69917	0.466755	0.816329	-0.588985	2.20341	-0.274912
	thailand	490	3.85518	0.338296	0.816329	-0.588985	3.1471	-0.199251
	thailand	491	4.00535	0.763909	0.816329	-0.588985	3.26969	-0.449931
	thailand	492	3.46888	0.797804	0.816329	-0.588985	2.83175	-0.469895
	thailand	493	1.63994	0.559182	0.816329	-0.588985	1.33873	-0.32935
	thailand	494	3.67197	1.39478	0.816329	-0.588985	2.99754	-0.821505
	thailand	495	5.81381	1.24476	0.816329	-0.588985	4.74598	-0.733145
	thailand	496	2.36417	1.31696	0.816329	-0.588985	1.92994	-0.775672
	thailand	497	2.05278	0.390145	0.816329	-0.588985	1.67574	-0.22979
	thailand	498	1.36397	1.35699	0.816329	-0.588985	1.11344	-0.799244
	thailand	499	1.97631	0.953611	0.816329	-0.588985	1.61332	-0.561663
	thailand	500	2.50454	1.24542	0.816329	-0.588985	2.04453	-0.733534
	thailand	501	2.25935	0.660089	0.816329	-0.588985	1.84438	-0.388783
	thailand	502	2.10677	0.76847	0.816329	-0.588985	1.71982	-0.452617
	thailand	503	4.18562	1.4375	0.816329	-0.588985	3.41684	-0.846669
	thailand	504	1.63142	0.832533	0.816329	-0.588985	1.33177	-0.49035
	thailand	505	3.17403	0.914099	0.816329	-0.588985	2.59105	-0.538391
	thailand	506	4.21328	0.869853	0.816329	-0.588985	3.43943	-0.512331
	thailand	507	2.04262	0.789988	0.816329	-0.588985	1.66745	-0.465291
	thailand	508	2.26346	0.139686	0.816329	-0.588985	1.84773	-0.0822732
	thailand	509	2.0871	0.375188	0.816329	-0.588985	1.70376	-0.22098
	thailand	510	2.04192	0.696811	0.816329	-0.588985	1.66688	-0.410412
	thailand	511	4.42658	0.574764	0.816329	-0.588985	3.61355	-0.338528
	thailand	512	3.99594	0.921196	0.816329	-0.588985	3.262	-0.542571
	thailand	513	2.32651	0.459771	0.816329	-0.588985	1.8992	-0.270799
	thailand	514	2.61594	0.754525	0.816329	-0.588985	2.13547	-0.444404
	thailand	515	2.766	0.994888	0.816329	-0.588985	2.25797	-0.585974
	thailand	516	1.89576	0.424405	0.816329	-0.588985	1.54757	-0.249969
	thailand	517	1.37291	0.984206	0.816329	-0.588985	1.12075	-0.579683
	thailand	518	2.16423	0.557966	0.816329	-0.588985	1.76673	-0.328634
	thailand	519	5.00127	0.754905	0.816329	-0.588985	4.08269	-0.444628
	thailand	520	2.06999	0.996771	0.816329	-0.588985	1.68979	-0.587083
	thailand	521	1.36984	0.878099	0.816329	-0.588985	1.11824	-0.517187
	thailand	522	1.11883	0.963447	0.816329	-0.588985	0.913335	-0.567456
	thailand	523	3.2894	0.912806	0.816329	-0.588985	2.68523	-0.53763
	thailand	524	3.32566	0.919539	0.816329	-0.588985	2.71484	-0.541595
	thailand	525	1.71655	0.546683	0.816329	-0.588985	1.40127	-0.321988
	thailand	526	2.2534	0.527442	0.816329	-0.588985	1.83952	-0.310656
	thailand	527	2.62182	0.785804	0.816329	-0.588985	2.14027	-0.462827
	thailand	528	2.38642	0.925446	0.816329	-0.588985	1.9481	-0.545074
	thailand	529	3.06947	1.24165	0.816329	-0.588985	2.5057	-0.731312
	thailand	530	1.97947	0.441235	0.816329	-0.588985	1.6159	-0.259881
	thailand	531	1.11623	0.39892	0.816329	-0.588985	0.911208	-0.234958
	thailand	532	2.83732	0.944281	0.816329	-0.588985	2.31619	-0.556168
	thailand	533	2.74558	1.14379	0.816329	-0.588985	2.2413	-0.673675
	thailand	534	1.8784	0.257539	0.816329	-0.588985	1.53339	-0.151687
	thailand	535	3.23215	0.790463	0.816329	-0.588985	2.6385	-0.465571
	thailand	536	1.49749	0.909243	0.816329	-0.588985	1.22244	-0.535531
	thailand	537	3.5486	1.64078	0.816329	-0.588985	2.89683	-0.966396
	thailand	538	2.7408	0.785209	0.816329	-0.588985	2.2374	-0.462477
	thailand	539	2.15934	0.840005	0.816329	-0.588985	1.76274	-0.494751
	thailand	540	3.6924	1.37643	0.816329	-0.588985	3.01421	-0.810697
	thailand	541	3.7882	0.782615	0.816329	-0.588985	3.09242	-0.460949
	thailand	542	2.4254	0.44272	0.816329	-0.588985	1.97992	-0.260756
	thailand	543	1.48641	0.764524	0.816329	-0.588985	1.2134	-0.450293
	thailand	544	2.94018	0.959037	0.816329	-0.588985	2.40015	-0.564859
	thailand	545	2.29779	0.593522	0.816329	-0.588985	1.87575	-0.349576
	thailand	546	3.89855	0.813378	0.816329	-0.588985	3.1825	-0.479068
	thailand	547	3.58795	0.438784	0.816329	-0.588985	2.92895	-0.258438
	thailand	548	2.24396	0.364286	0.816329	-0.588985	1.83181	-0.214559
	thailand	549	2.70066	0.265168	0.816329	-0.588985	2.20463	-0.15618
	thailand	550	2.82453	0.0364063	0.816329	-0.588985	2.30575	-0.0214428
	thailand	551	1.78301	0.849678	0.816329	-0.588985	1.45552	-0.500448
	thailand	552	2.20685	0.78346	0.816329	-0.588985	1.80151	-0.461447
	thailand	553	4.38049	1.57095	0.816329	-0.588985	3.57592	-0.925266
	thailand	554	3.75266	0.981197	0.816329	-0.588985	3.06341	-0.577911
	thailand	555	4.12811	0.4629	0.816329	-0.588985	3.36989	-0.272641
	thailand	556	3.8006	0.876097	0.816329	-0.588985	3.10254	-0.516008
	thailand	557	0.964552	0.403711	0.816329	-0.588985	0.787392	-0.23778
	thailand	558	2.74501	0.933628	0.816329	-0.588985	2.24084	-0.549893
	thailand	559	2.01189	1.10164	0.816329	-0.588985	1.64237	-0.648852
	thailand	560	2.45694	1.68433	0.816329	-0.588985	2.00568	-0.992045
	thailand	561	3.66311	1.56514	0.816329	-0.588985	2.99031	-0.921845
	thailand	562	3.05297	1.01215	0.816329	-0.588985	2.49223	-0.59614
	thailand	563	2.01726	0.556649	0.816329	-0.588985	1.64675	-0.327858
	thailand	564	2.59031	0.932761	0.816329	-0.588985	2.11455	-0.549383
	thailand	565	1.75585	0.496385	0.816329	-0.588985	1.43335	-0.292364
	thailand	566	3.37164	0.907569	0.816329	-0.588985	2.75237	-0.534545
	thailand	567	3.2225	0.717879	0.816329	-0.588985	2.63062	-0.42282
	thailand	568	2.48609	1.04162	0.816329	-0.588985	2.02947	-0.613499
	thailand	569	2.54087	0.875575	0.816329	-0.588985	2.07419	-0.515701
	thailand	570	4.52427	0.745016	0.816329	-0.588985	3.69329	-0.438803
	thailand	571	2.96796	1.31783	0.816329	-0.588985	2.42284	-0.776183
	thailand	572	2.59862	0.688796	0.816329	-0.588985	2.12133	-0.405691
	thailand	573	3.27586	0.0574988	0.816329	-0.588985	2.67418	-0.0338659
	thailand	574	3.0746	0.878833	0.816329	-0.588985	2.50989	-0.51762
	thailand	575	2.72489	0.446699	0.816329	-0.588985	2.22441	-0.263099
	thailand	576	3.55724	0.163094	0.816329	-0.588985	2.90388	-0.0960599
	thailand	577	1.50122	0.797218	0.816329	-0.588985	1.22549	-0.46955
	thailand	578	2.47009	0.879977	0.816329	-0.588985	2.01641	-0.518293
	thailand	579	3.47624	0.506002	0.816329	-0.588985	2.83776	-0.298028
	thailand	580	2.22247	0.257208	0.816329	-0.588985	1.81427	-0.151492
	thailand	581	2.19133	0.90543	0.816329	-0.588985	1.78885	-0.533285
	thailand	582	1.96683	0.605626	0.816329	-0.588985	1.60558	-0.356705
	thailand	583	3.29848	1.10145	0.816329	-0.588985	2.69265	-0.648739
	thailand	584	2.7593	0.19577	0.816329	-0.588985	2.2525	-0.115305
	thailand	585	3.31747	1.23786	0.816329	-0.588985	2.70815	-0.729081
	thailand	586	3.68875	0.692179	0.816329	-0.588985	3.01123	-0.407683
	thailand	587	3.09549	1.23516	0.816329	-0.588985	2.52694	-0.727493
	thailand	588	1.8939	0.656302	0.816329	-0.588985	1.54605	-0.386552
	thailand	589	3.26911	1.0995	0.816329	-0.588985	2.66867	-0.647589
	thailand	590	1.60263	0.983813	0.816329	-0.588985	1.30827	-0.579452
	thailand	591	2.46251	0.770618	0.816329	-0.588985	2.01022	-0.453883
	thailand	592	2.38775	0.536616	0.816329	-0.588985	1.94919	-0.316059
	thailand	593	1.79009	0.759689	0.816329	-0.588985	1.4613	-0.447446
	thailand	594	3.28186	1.04049	0.816329	-0.588985	2.67908	-0.612833
	thailand	595	3.84548	0.207165	0.816329	-0.588985	3.13918	-0.122017
	thailand	596	2.56337	0.451222	0.816329	-0.588985	2.09256	-0.265763
	thailand	597	6.15308	1.01949	0.816329	-0.588985	5.02294	-0.600465
	thailand	598	3.35365	0.638763	0.816329	-0.588985	2.73769	-0.376222
	thailand	599	4.62521	1.07721	0.816329	-0.588985	3.7757	-0.63446
	thailand	600	1.77071	0.974764	0.816329	-0.588985	1.44549	-0.574122
	thailand	601	2.55393	1.15316	0.816329	-0.588985	2.08485	-0.679197
	thailand	602	3.29478	1.34025	0.816329	-0.588985	2.68963	-0.789386
	thailand	603	3.06037	0.766824	0.816329	-0.588985	2.49827	-0.451648
	thailand	604	5.13601	1.51951	0.816329	-0.588985	4.19267	-0.894971
	thailand	605	2.20571	0.587538	0.816329	-0.588985	1.80058	-0.346052
	thailand	606	1.96866	0.328904	0.816329	-0.588985	1.60708	-0.19372
	thailand	607	3.54422	0.784808	0.816329	-0.588985	2.89325	-0.46224
	thailand	608	2.83436	0.800516	0.816329	-0.588985	2.31377	-0.471492
	thailand	609	2.50948	0.90344	0.816329	-0.588985	2.04856	-0.532113
	thailand	610	3.43059	1.20126	0.816329	-0.588985	2.80049	-0.707527
	thailand	611	3.3307	0.627522	0.816329	-0.588985	2.71895	-0.369601
	thailand	612	3.35781	0.41209	0.816329	-0.588985	2.74108	-0.242715
	thailand	613	2.7462	1.55606	0.816329	-0.588985	2.2418	-0.916498
	thailand	614	1.87213	0.562021	0.816329	-0.588985	1.52827	-0.331022
	thailand	615	2.31177	0.860747	0.816329	-0.588985	1.88716	-0.506968
	thailand	616	2.59661	1.02137	0.816329	-0.588985	2.11969	-0.601574
	thailand	617	2.88733	0.559391	0.816329	-0.588985	2.35701	-0.329473
	thailand	618	1.98361	0.328783	0.816329	-0.588985	1.61928	-0.193649
	thailand	619	4.24113	0.718962	0.816329	-0.588985	3.46216	-0.423458
	thailand	620	2.23523	0.90052	0.816329	-0.588985	1.82469	-0.530393
	thailand	621	5.5257	0.263422	0.816329	-0.588985	4.5108	-0.155152
	thailand	622	2.27261	0.886001	0.816329	-0.588985	1.8552	-0.521842
	thailand	623	2.72163	0.530491	0.816329	-0.588985	2.22174	-0.312451
	thailand	624	3.56617	0.992493	0.816329	-0.588985	2.91117	-0.584564
	thailand	625	2.33631	1.2671	0.816329	-0.588985	1.9072	-0.746303
	thailand	626	4.14867	1.20972	0.816329	-0.588985	3.38668	-0.71251
	thailand	627	2.18523	0.652303	0.816329	-0.588985	1.78387	-0.384197
	thailand	628	3.17286	1.76026	0.816329	-0.588985	2.5901	-1.03677
	thailand	629	2.4613	1.01579	0.816329	-0.588985	2.00923	-0.598288
	thailand	630	2.68968	0.823056	0.816329	-0.588985	2.19566	-0.484768
	thailand	631	1.40639	0.858222	0.816329	-0.588985	1.14808	-0.50548
	thailand	632	5.17069	1.88415	0.816329	-0.588985	4.22098	-1.10974
	thailand	633	2.39012	0.719575	0.816329	-0.588985	1.95113	-0.423819
	thailand	634	2.38624	1.16773	0.816329	-0.588985	1.94796	-0.687774
	thailand	635	5.14497	-0.109245	0.816329	-0.588985	4.19999	0.0643438
	thailand	636	2.41831	1.81345	0.816329	-0.588985	1.97414	-1.0681
	thailand	637	2.93619	0.790056	0.816329	-0.588985	2.3969	-0.465331
	thailand	638	2.31141	0.814294	0.816329	-0.588985	1.88688	-0.479607
	thailand	639	3.32837	0.676562	0.816329	-0.588985	2.71705	-0.398485
	thailand	640	1.97244	0.729871	0.816329	-0.588985	1.61016	-0.429883
	thailand	641	2.62642	1.08193	0.816329	-0.588985	2.14402	-0.637238
	thailand	642	3.33805	1.05381	0.816329	-0.588985	2.72495	-0.620679
	thailand	643	3.36469	1.63	0.816329	-0.588985	2.74669	-0.960044
	thailand	644	3.69969	1.90671	0.816329	-0.588985	3.02017	-1.12302
	thailand	645	2.50255	1.00088	0.816329	-0.588985	2.04291	-0.589502
	thailand	646	2.09183	0.837264	0.816329	-0.588985	1.70762	-0.493136
	thailand	647	4.40259	0.464751	0.816329	-0.588985	3.59397	-0.273732
	thailand	648	2.81237	0.58144	0.816329	-0.588985	2.29582	-0.34246
	thailand	649	2.38473	0.874921	0.816329	-0.588985	1.94672	-0.515316
	thailand	650	3.28907	0.010775	0.816329	-0.588985	2.68497	-0.00634631
	thailand	651	1.75497	0.96423	0.816329	-0.588985	1.43263	-0.567918
	thailand	652	2.43799	0.61781	0.816329	-0.588985	1.9902	-0.363881
	thailand	653	1.81195	1.01332	0.816329	-0.588985	1.47915	-0.596833
	thailand	654	2.96601	0.496105	0.816329	-0.588985	2.42124	-0.292199
	thailand	655	4.02103	1.29647	0.816329	-0.588985	3.28249	-0.763604
	thailand	656	1.29645	0.774953	0.816329	-0.588985	1.05833	-0.456436
	thailand	657	2.80646	0.761443	0.816329	-0.588985	2.291	-0.448479
	thailand	658	1.26242	0.700082	0.816329	-0.588985	1.03055	-0.412338
	thailand	659	2.22853	0.682989	0.816329	-0.588985	1.81922	-0.402271
	thailand	660	2.31551	0.867406	0.816329	-0.588985	1.89022	-0.51089
	thailand	661	6.14557	1.09626	0.816329	-0.588985	5.01681	-0.645681
	thailand	662	1.89271	0.759037	0.816329	-0.588985	1.54507	-0.447062
	thailand	663	4.0661	1.62201	0.816329	-0.588985	3.31928	-0.95534
	thailand	664	2.41693	0.70585	0.816329	-0.588985	1.97301	-0.415735
	thailand	665	6.59129	0.13444	0.816329	-0.588985	5.38066	-0.0791833
	thailand	666	2.09571	0.313544	0.816329	-0.588985	1.71079	-0.184673
	thailand	667	3.65498	1.82372	0.816329	-0.588985	2.98367	-1.07414
	thailand	668	1.30037	0.469807	0.816329	-0.588985	1.06153	-0.27671
	thailand	669	2.97328	0.827691	0.816329	-0.588985	2.42718	-0.487498
	thailand	670	4.6148	1.48715	0.816329	-0.588985	3.7672	-0.875907
	thailand	671	3.11474	0.625653	0.816329	-0.588985	2.54266	-0.3685
	thailand	672	2.86187	0.661915	0.816329	-0.588985	2.33623	-0.389858
	thailand	673	1.84843	0.867671	0.816329	-0.588985	1.50893	-0.511046
	thailand	674	2.04031	0.471096	0.816329	-0.588985	1.66557	-0.277469
	thailand	675	2.2552	0.727386	0.816329	-0.588985	1.84098	-0.428419
	thailand	676	1.41135	0.5419	0.816329	-0.588985	1.15213	-0.319171
	thailand	677	6.11043	0.701526	0.816329	-0.588985	4.98812	-0.413189
	thailand	678	5.18234	0.0431994	0.816329	-0.588985	4.2305	-0.0254438
	thailand	679	3.00984	0.60864	0.816329	-0.588985	2.45702	-0.35848
	thailand	680	1.67778	0.64422	0.816329	-0.588985	1.36962	-0.379436
	thailand	681	1.70928	1.24253	0.816329	-0.588985	1.39534	-0.731835
	thailand	682	3.71321	0.437755	0.816329	-0.588985	3.0312	-0.257831
	thailand	683	2.89773	0.479068	0.816329	-0.588985	2.3655	-0.282164
	thailand	684	3.24238	0.977309	0.816329	-0.588985	2.64685	-0.575621
	thailand	685	2.05042	0.388349	0.816329	-0.588985	1.67382	-0.228732
	thailand	686	3.48732	0.457642	0.816329	-0.588985	2.84681	-0.269544
	thailand	687	3.66131	0.97003	0.816329	-0.588985	2.98883	-0.571333
	thailand	688	4.94975	0.615646	0.816329	-0.588985	4.04063	-0.362607
	thailand	689	2.17623	0.610966	0.816329	-0.588985	1.77652	-0.35985
	thailand	690	2.95963	1.33169	0.816329	-0.588985	2.41603	-0.784347
	thailand	691	2.72366	0.657425	0.816329	-0.588985	2.2234	-0.387214
	thailand	692	3.77778	1.46514	0.816329	-0.588985	3.08391	-0.862945
	thailand	693	2.23838	1.3389	0.816329	-0.588985	1.82725	-0.78859
	thailand	694	3.84199	1.26866	0.816329	-0.588985	3.13633	-0.747219
	thailand	695	1.56716	0.694881	0.816329	-0.588985	1.27932	-0.409275
	thailand	696	4.57467	0.717592	0.816329	-0.588985	3.73444	-0.422651
	thailand	697	2.47422	0.639071	0.816329	-0.588985	2.01978	-0.376403
	thailand	698	4.42633	0.48957	0.816329	-0.588985	3.61334	-0.28835
	thailand	699	2.5695	0.692459	0.816329	-0.588985	2.09756	-0.407848
	thailand	700	3.68867	0.478242	0.816329	-0.588985	3.01117	-0.281677
	thailand	701	3.09247	1.21479	0.816329	-0.588985	2.52447	-0.715491
	thailand	702	3.12564	1.18179	0.816329	-0.588985	2.55155	-0.696056
	thailand	703	3.77124	1.24156	0.816329	-0.588985	3.07857	-0.731261
	thailand	704	2.47912	1.11244	0.816329	-0.588985	2.02378	-0.655208
	thailand	705	1.35024	0.808193	0.816329	-0.588985	1.10224	-0.476014
	thailand	706	2.13975	1.13323	0.816329	-0.588985	1.74674	-0.667459
	thailand	707	3.51106	0.550783	0.816329	-0.588985	2.86618	-0.324403
	thailand	708	2.46237	1.32926	0.816329	-0.588985	2.01011	-0.782914
	thailand	709	2.98343	0.773073	0.816329	-0.588985	2.43546	-0.455329
	thailand	710	3.52517	1.9899	0.816329	-0.588985	2.8777	-1.17202
	thailand	711	5.25668	1.00461	0.816329	-0.588985	4.29118	-0.5917
	thailand	712	1.617	0.658508	0.816329	-0.588985	1.32	-0.387851
	thailand	713	1.24034	0.612554	0.816329	-0.588985	1.01253	-0.360786
	thailand	714	5.59669	1.00106	0.816329	-0.588985	4.56874	-0.589608
	thailand	715	4.08235	0.769749	0.816329	-0.588985	3.33255	-0.453371
	thailand	716	2.01377	0.507427	0.816329	-0.588985	1.6439	-0.298867
	thailand	717	2.6564	1.21688	0.816329	-0.588985	2.1685	-0.716726
	thailand	718	2.6243	0.53291	0.816329	-0.588985	2.14229	-0.313876
	thailand	719	1.26206	0.58114	0.816329	-0.588985	1.03026	-0.342283
	thailand	720	2.23238	0.72872	0.816329	-0.588985	1.82235	-0.429206
	thailand	721	1.91436	0.124487	0.816329	-0.588985	1.56275	-0.0733209
	thailand	722	4.19422	0.927077	0.816329	-0.588985	3.42387	-0.546035
	thailand	723	4.16798	0.791501	0.816329	-0.588985	3.40244	-0.466183
	thailand	724	2.87045	1.30265	0.816329	-0.588985	2.34323	-0.767241
	thailand	725	1.92113	0.515083	0.816329	-0.588985	1.56827	-0.303376
	thailand	726	2.926	-0.0318976	0.816329	-0.588985	2.38858	0.0187872
	thailand	727	2.03773	0.603749	0.816329	-0.588985	1.66346	-0.3556
	thailand	728	3.26988	0.298758	0.816329	-0.588985	2.6693	-0.175964
	thailand	729	1.64256	0.889501	0.816329	-0.588985	1.34087	-0.523903
	thailand	730	1.9185	0.694902	0.816329	-0.588985	1.56613	-0.409287
	thailand	731	3.48813	1.1564	0.816329	-0.588985	2.84747	-0.681102
	thailand	732	2.42669	0.963635	0.816329	-0.588985	1.98098	-0.567567
	thailand	733	2.17771	0.626218	0.816329	-0.588985	1.77773	-0.368833
	thailand	734	3.64004	0.902977	0.816329	-0.588985	2.97147	-0.53184
	thailand	735	2.81403	0.93725	0.816329	-0.588985	2.29717	-0.552026
	thailand	736	2.18935	1.044	0.816329	-0.588985	1.78723	-0.614903
	thailand	737	2.58596	0.522236	0.816329	-0.588985	2.11099	-0.307589
	thailand	738	3.51321	1.07944	0.816329	-0.588985	2.86794	-0.635774
	thailand	739	3.1192	1.15176	0.816329	-0.588985	2.5463	-0.678373
	thailand	740	2.92586	0.675823	0.816329	-0.588985	2.38847	-0.39805
	thailand	741	3.3315	1.31526	0.816329	-0.588985	2.7196	-0.774666
	thailand	742	3.33817	0.390846	0.816329	-0.588985	2.72505	-0.230203
	thailand	743	3.86132	0.624479	0.816329	-0.588985	3.15211	-0.367809
	thailand	744	4.58505	0.447401	0.816329	-0.588985	3.74291	-0.263512
	thailand	745	3.15365	0.997758	0.816329	-0.588985	2.57442	-0.587665
	thailand	746	3.09177	0.398341	0.816329	-0.588985	2.5239	-0.234617
	thailand	747	1.72944	0.688856	0.816329	-0.588985	1.41179	-0.405726
	thailand	748	3.5241	1.29947	0.816329	-0.588985	2.87682	-0.765371
	thailand	749	2.93018	0.589505	0.816329	-0.588985	2.392	-0.34721
	thailand	750	2.71306	0.517739	0.816329	-0.588985	2.21475	-0.304941
	thailand	751	2.44194	1.05839	0.816329	-0.588985	1.99343	-0.623377
	thailand	752	3.01375	1.21665	0.816329	-0.588985	2.46021	-0.716592
	thailand	753	2.43535	0.751869	0.816329	-0.588985	1.98805	-0.44284
	thailand	754	2.7947	1.05949	0.816329	-0.588985	2.28139	-0.624025
	thailand	755	1.81838	0.438963	0.816329	-0.588985	1.48439	-0.258543
	thailand	756	2.45333	1.31583	0.816329	-0.588985	2.00273	-0.775007
	thailand	757	3.27269	0.781597	0.816329	-0.588985	2.67159	-0.460349
	thailand	758	3.29952	0.850871	0.816329	-0.588985	2.6935	-0.501151
	thailand	759	2.52265	0.883736	0.816329	-0.588985	2.05931	-0.520508
	thailand	760	3.60788	1.0554	0.816329	-0.588985	2.94522	-0.621614
	thailand	761	1.96505	0.845805	0.816329	-0.588985	1.60413	-0.498167
	thailand	762	2.68855	0.387461	0.816329	-0.588985	2.19474	-0.228209
	thailand	763	3.36204	0.666704	0.816329	-0.588985	2.74453	-0.392679
	thailand	764	4.45868	0.925115	0.816329	-0.588985	3.63975	-0.544879
	thailand	765	3.9666	1.14524	0.816329	-0.588985	3.23806	-0.67453
	thailand	766	4.75061	0.75315	0.816329	-0.588985	3.87807	-0.443594
	thailand	767	5.82826	0.865373	0.816329	-0.588985	4.75778	-0.509692
	thailand	768	1.90245	1.14512	0.816329	-0.588985	1.55302	-0.674461
	thailand	769	3.46527	0.616618	0.816329	-0.588985	2.8288	-0.363179
	thailand	770	3.80819	1.5799	0.816329	-0.588985	3.10873	-0.930538
	thailand	771	3.71288	0.832098	0.816329	-0.588985	3.03093	-0.490094
	thailand	772	2.88881	0.754798	0.816329	-0.588985	2.35822	-0.444565
	thailand	773	3.02818	1.4665	0.816329	-0.588985	2.47199	-0.863746
	thailand	774	3.66337	1.05902	0.816329	-0.588985	2.99052	-0.623748
	thailand	775	2.63909	1.38193	0.816329	-0.588985	2.15437	-0.813934
	thailand	776	2.26123	1.14973	0.816329	-0.588985	1.84591	-0.677173
	thailand	777	1.8906	1.2284	0.816329	-0.588985	1.54335	-0.723507
	thailand	778	5.35528	0.427624	0.816329	-0.588985	4.37167	-0.251864
	thailand	779	4.03904	1.03041	0.816329	-0.588985	3.29719	-0.606897
	thailand	780	3.33707	0.887263	0.816329	-0.588985	2.72415	-0.522585
	thailand	781	4.06523	0.713921	0.816329	-0.588985	3.31857	-0.420489
	thailand	782	2.0705	0.601147	0.816329	-0.588985	1.69021	-0.354067
	thailand	783	2.22119	0.761346	0.816329	-0.588985	1.81323	-0.448422
	thailand	784	8.34098	-0.17407	0.816329	-0.588985	6.80899	0.102524
	thailand	785	2.31827	0.442081	0.816329	-0.588985	1.89247	-0.260379
	thailand	786	2.52292	1.10873	0.816329	-0.588985	2.05953	-0.653026
	thailand	787	1.55299	0.522138	0.816329	-0.588985	1.26775	-0.307531
	thailand	788	5.98169	1.26974	0.816329	-0.588985	4.88303	-0.747858
	thailand	789	3.00774	1.19266	0.816329	-0.588985	2.45531	-0.702456
	thailand	790	1.61337	0.137696	0.816329	-0.588985	1.31704	-0.0811011
	thailand	791	3.96677	0.609892	0.816329	-0.588985	3.23819	-0.359217
	thailand	792	2.98515	0.817305	0.816329	-0.588985	2.43686	-0.481381
	thailand	793	1.46088	0.440667	0.816329	-0.588985	1.19256	-0.259546
	thailand	794	2.8915	1.05805	0.816329	-0.588985	2.36041	-0.623177
	thailand	795	5.96417	1.19194	0.816329	-0.588985	4.86873	-0.702036
	thailand	796	2.61304	1.30276	0.816329	-0.588985	2.1331	-0.767305
	thailand	797	3.94775	1.08634	0.816329	-0.588985	3.22266	-0.639838
	thailand	798	4.39407	1.03899	0.816329	-0.588985	3.58701	-0.611951
	thailand	799	3.38967	0.702849	0.816329	-0.588985	2.76709	-0.413968
	thailand	800	4.20067	0.681661	0.816329	-0.588985	3.42913	-0.401488
	thailand	801	2.38927	0.753295	0.816329	-0.588985	1.95043	-0.44368
	thailand	802	4.50219	0.996032	0.816329	-0.588985	3.67527	-0.586649
	thailand	803	3.31881	0.831594	0.816329	-0.588985	2.70924	-0.489797
	thailand	804	2.86503	0.264774	0.816329	-0.588985	2.33881	-0.155948
	thailand	805	3.7683	0.587394	0.816329	-0.588985	3.07618	-0.345966
	thailand	806	1.83823	0.600298	0.816329	-0.588985	1.5006	-0.353567
	thailand	807	2.54465	0.527476	0.816329	-0.588985	2.07727	-0.310676
	thailand	808	2.05583	0.831946	0.816329	-0.588985	1.67824	-0.490004
	thailand	809	2.06345	0.938206	0.816329	-0.588985	1.68446	-0.55259
	thailand	810	8.75582	0.563886	0.816329	-0.588985	7.14763	-0.33212
	thailand	811	2.54766	1.06593	0.816329	-0.588985	2.07973	-0.627818
	thailand	812	2.25235	0.669445	0.816329	-0.588985	1.83866	-0.394293
	thailand	813	2.97343	1.3497	0.816329	-0.588985	2.4273	-0.794953
	thailand	814	2.66311	0.918762	0.816329	-0.588985	2.17397	-0.541138
	thailand	815	2.80846	0.771755	0.816329	-0.588985	2.29263	-0.454552
	thailand	816	3.08769	0.69461	0.816329	-0.588985	2.52057	-0.409115
	thailand	817	3.35234	0.943506	0.816329	-0.588985	2.73662	-0.555712
	thailand	818	1.71123	1.07757	0.816329	-0.588985	1.39692	-0.634676
	thailand	819	2.66607	0.666413	0.816329	-0.588985	2.17639	-0.392507
	thailand	820	3.35956	1.80349	0.816329	-0.588985	2.74251	-1.06223
	thailand	821	1.90738	0.606463	0.816329	-0.588985	1.55705	-0.357198
	thailand	822	2.20379	1.26116	0.816329	-0.588985	1.79902	-0.742807
	thailand	823	1.79812	0.608149	0.816329	-0.588985	1.46786	-0.358191
	thailand	824	1.91881	0.542587	0.816329	-0.588985	1.56638	-0.319576
	thailand	825	3.52919	0.936926	0.816329	-0.588985	2.88098	-0.551836
	thailand	826	3.63153	1.05857	0.816329	-0.588985	2.96452	-0.623485
	thailand	827	3.59289	1.97162	0.816329	-0.588985	2.93298	-1.16125
	thailand	828	1.57824	0.495214	0.816329	-0.588985	1.28837	-0.291674
	thailand	829	1.68557	0.705951	0.816329	-0.588985	1.37598	-0.415795
	thailand	830	2.80211	0.580991	0.816329	-0.588985	2.28745	-0.342195
	thailand	831	4.56562	0.396468	0.816329	-0.588985	3.72705	-0.233514
	thailand	832	5.4052	0.243219	0.816329	-0.588985	4.41243	-0.143252
	thailand	833	3.04326	0.812913	0.816329	-0.588985	2.4843	-0.478794
	thailand	834	1.39598	0.797209	0.816329	-0.588985	1.13958	-0.469544
	thailand	835	2.07604	0.76049	0.816329	-0.588985	1.69474	-0.447917
	thailand	836	3.51284	1.25259	0.816329	-0.588985	2.86763	-0.737758
	thailand	837	4.19961	0.70961	0.816329	-0.588985	3.42827	-0.41795
	thailand	838	4.65336	0.350996	0.816329	-0.588985	3.79868	-0.206732
	thailand	839	2.62432	0.884048	0.816329	-0.588985	2.14231	-0.520692
	thailand	840	2.90893	0.540811	0.816329	-0.588985	2.37465	-0.31853
	thailand	841	2.52873	0.357134	0.816329	-0.588985	2.06427	-0.210347
	thailand	842	2.24106	1.12552	0.816329	-0.588985	1.82944	-0.662915
	thailand	843	2.65557	1.12767	0.816329	-0.588985	2.16782	-0.664178
	thailand	844	3.54581	0.327564	0.816329	-0.588985	2.89455	-0.19293
	thailand	845	2.38892	0.945805	0.816329	-0.588985	1.95015	-0.557065
	thailand	846	4.30401	0.199317	0.816329	-0.588985	3.51349	-0.117395
	thailand	847	3.32006	1.02473	0.816329	-0.588985	2.71026	-0.60355
	thailand	848	1.57877	0.431858	0.816329	-0.588985	1.2888	-0.254358
	thailand	849	4.24333	0.537252	0.816329	-0.588985	3.46395	-0.316433
	thailand	850	3.81671	0.568644	0.816329	-0.588985	3.11569	-0.334923
	thailand	851	3.1013	0.651102	0.816329	-0.588985	2.53169	-0.38349
	thailand	852	2.12546	0.514527	0.816329	-0.588985	1.73508	-0.303049
	thailand	853	2.06273	1.02109	0.816329	-0.588985	1.68386	-0.601407
	thailand	854	1.5596	0.545085	0.816329	-0.588985	1.27315	-0.321047
	thailand	855	4.16507	1.921	0.816329	-0.588985	3.40007	-1.13144
	thailand	856	2.42658	0.612474	0.816329	-0.588985	1.98089	-0.360739
	thailand	857	2.98736	0.727994	0.816329	-0.588985	2.43867	-0.428778
	thailand	858	3.85586	1.27771	0.816329	-0.588985	3.14766	-0.752551
	thailand	859	3.96371	0.423211	0.816329	-0.588985	3.2357	-0.249265
	thailand	860	3.01506	0.632951	0.816329	-0.588985	2.46128	-0.372799
	thailand	861	1.61338	0.388853	0.816329	-0.588985	1.31705	-0.229029
	thailand	862	3.04213	1.15095	0.816329	-0.588985	2.48338	-0.67789
	thailand	863	4.49205	0.39551	0.816329	-0.588985	3.66699	-0.23295
	thailand	864	1.24473	0.377066	0.816329	-0.588985	1.01611	-0.222087
	thailand	865	2.48465	0.632258	0.816329	-0.588985	2.0283	-0.372391
	thailand	866	3.86963	0.836123	0.816329	-0.588985	3.15889	-0.492464
	thailand	867	3.16562	0.738994	0.816329	-0.588985	2.58419	-0.435257
	thailand	868	1.61358	0.589938	0.816329	-0.588985	1.31721	-0.347465
	thailand	869	2.30617	0.68349	0.816329	-0.588985	1.88259	-0.402566
	thailand	870	2.80361	0.434616	0.816329	-0.588985	2.28867	-0.255982
	thailand	871	2.93337	1.05461	0.816329	-0.588985	2.3946	-0.621147
	thailand	872	5.55003	1.02256	0.816329	-0.588985	4.53065	-0.602274
	thailand	873	2.91269	1.02805	0.816329	-0.588985	2.37771	-0.605508
	thailand	874	3.5384	1.30124	0.816329	-0.588985	2.8885	-0.766413
	thailand	875	2.58785	0.633347	0.816329	-0.588985	2.11254	-0.373032
	thailand	876	2.61776	0.825246	0.816329	-0.588985	2.13695	-0.486058
	thailand	877	3.22188	0.531452	0.816329	-0.588985	2.63012	-0.313018
	thailand	878	2.0134	1.11445	0.816329	-0.588985	1.6436	-0.656396
	thailand	879	2.46149	1.08826	0.816329	-0.588985	2.00939	-0.640966
	thailand	880	1.58984	0.408447	0.816329	-0.588985	1.29783	-0.240569
	thailand	881	2.56649	0.81676	0.816329	-0.588985	2.0951	-0.48106
	thailand	882	3.30502	1.25725	0.816329	-0.588985	2.69799	-0.740505
	thailand	883	3.24364	0.874679	0.816329	-0.588985	2.64788	-0.515173
	thailand	884	1.35372	0.306345	0.816329	-0.588985	1.10508	-0.180433
	thailand	885	2.43577	0.873924	0.816329	-0.588985	1.98839	-0.514728
	thailand	886	2.01966	0.869725	0.816329	-0.588985	1.64871	-0.512256
	thailand	887	2.25936	1.10877	0.816329	-0.588985	1.84438	-0.653052
	thailand	888	3.72585	1.50742	0.816329	-0.588985	3.04152	-0.887851
	thailand	889	2.19375	1.17819	0.816329	-0.588985	1.79082	-0.693937
	thailand	890	2.49294	0.582755	0.816329	-0.588985	2.03506	-0.343234
	thailand	891	1.91487	1.0051	0.816329	-0.588985	1.56317	-0.591992
	thailand	892	3.49013	0.996465	0.816329	-0.588985	2.8491	-0.586904
	thailand	893	1.84538	1.02785	0.816329	-0.588985	1.50643	-0.605387
	thailand	894	5.18389	0.965467	0.816329	-0.588985	4.23177	-0.568646
	thailand	895	3.06831	1.47176	0.816329	-0.588985	2.50475	-0.866845
	thailand	896	3.7388	0.196739	0.816329	-0.588985	3.05209	-0.115876
	thailand	897	1.61797	0.667596	0.816329	-0.588985	1.32079	-0.393204
	thailand	898	3.56333	1.36123	0.816329	-0.588985	2.90885	-0.801747
	thailand	899	1.32767	0.696977	0.816329	-0.588985	1.08381	-0.410509
	thailand	900	2.91361	0.520742	0.816329	-0.588985	2.37846	-0.30671
	thailand	901	4.00903	1.17899	0.816329	-0.588985	3.27269	-0.694408
	thailand	902	3.56031	1.7666	0.816329	-0.588985	2.90639	-1.0405
	thailand	903	1.83605	0.657424	0.816329	-0.588985	1.49882	-0.387213
	thailand	904	2.96643	0.612768	0.816329	-0.588985	2.42158	-0.360911
	thailand	905	4.71279	0.558207	0.816329	-0.588985	3.84719	-0.328776
	thailand	906	2.57088	0.754391	0.816329	-0.588985	2.09868	-0.444325
	thailand	907	2.98198	0.451519	0.816329	-0.588985	2.43428	-0.265938
	thailand	908	1.7045	0.573709	0.816329	-0.588985	1.39143	-0.337906
	thailand	909	2.31336	0.79592	0.816329	-0.588985	1.88847	-0.468785
	thailand	910	2.23103	0.99605	0.816329	-0.588985	1.82126	-0.586659
	thailand	911	1.95229	0.773231	0.816329	-0.588985	1.59371	-0.455422
	thailand	912	1.81184	0.632955	0.816329	-0.588985	1.47906	-0.372801
	thailand	913	3.08338	0.890731	0.816329	-0.588985	2.51706	-0.524627
	thailand	914	2.1568	1.22481	0.816329	-0.588985	1.76066	-0.721393
	thailand	915	2.73137	0.35413	0.816329	-0.588985	2.2297	-0.208578
	thailand	916	3.37547	0.365435	0.816329	-0.588985	2.75549	-0.215236
	thailand	917	5.27716	0.21366	0.816329	-0.588985	4.3079	-0.125843
	thailand	918	7.01772	-0.200614	0.816329	-0.588985	5.72878	0.118159
	thailand	919	5.02101	0.688738	0.816329	-0.588985	4.0988	-0.405657
	thailand	920	2.5381	0.914527	0.816329	-0.588985	2.07193	-0.538643
	thailand	921	1.41124	0.952128	0.816329	-0.588985	1.15203	-0.560789
	thailand	922	2.42538	0.97887	0.816329	-0.588985	1.97991	-0.57654
	thailand	923	5.68869	1.28627	0.816329	-0.588985	4.64385	-0.757592
	thailand	924	2.72573	0.36595	0.816329	-0.588985	2.22509	-0.21554
	thailand	925	2.07261	0.441543	0.816329	-0.588985	1.69194	-0.260062
	thailand	926	2.74236	1.14677	0.816329	-0.588985	2.23867	-0.675429
	thailand	927	2.21032	0.731202	0.816329	-0.588985	1.80435	-0.430667
	thailand	928	4.04728	0.67398	0.816329	-0.588985	3.30392	-0.396964
	thailand	929	2.43269	0.378097	0.816329	-0.588985	1.98587	-0.222693
	thailand	930	1.94675	0.545604	0.816329	-0.588985	1.58919	-0.321353
	thailand	931	2.74843	0.681177	0.816329	-0.588985	2.24363	-0.401204
	thailand	932	3.00514	1.4141	0.816329	-0.588985	2.45318	-0.832884
	thailand	933	2.05662	0.507429	0.816329	-0.588985	1.67888	-0.298868
	thailand	934	4.21104	1.05768	0.816329	-0.588985	3.4376	-0.622958
	thailand	935	1.73261	0.45576	0.816329	-0.588985	1.41438	-0.268436
	thailand	936	2.62693	1.3188	0.816329	-0.588985	2.14444	-0.776753
	thailand	937	2.24029	0.833383	0.816329	-0.588985	1.82882	-0.49085
	thailand	938	2.89157	0.680734	0.816329	-0.588985	2.36047	-0.400942
	thailand	939	4.07843	0.508282	0.816329	-0.588985	3.32934	-0.29937
	thailand	940	2.59611	1.12127	0.816329	-0.588985	2.11928	-0.660411
	thailand	941	1.06334	0.386065	0.816329	-0.588985	0.868039	-0.227387
	thailand	942	9.33567	1.30186	0.816329	-0.588985	7.62098	-0.766774
	thailand	943	5.51877	1.67207	0.816329	-0.588985	4.50514	-0.984824
	thailand	944	4.15271	0.778072	0.816329	-0.588985	3.38998	-0.458273
	thailand	945	1.92518	0.665587	0.816329	-0.588985	1.57158	-0.392021
	thailand	946	4.58392	0.782011	0.816329	-0.588985	3.74199	-0.460593
	thailand	947	2.63678	0.804403	0.816329	-0.588985	2.15248	-0.473781
	thailand	948	1.9183	0.654289	0.816329	-0.588985	1.56597	-0.385367
	thailand	949	1.65787	0.853128	0.816329	-0.588985	1.35337	-0.50248
	thailand	950	2.82279	0.843128	0.816329	-0.588985	2.30433	-0.49659
	thailand	951	4.18813	0.953566	0.816329	-0.588985	3.41889	-0.561636
	thailand	952	1.30455	0.439458	0.816329	-0.588985	1.06494	-0.258834
	thailand	953	3.33211	0.570857	0.816329	-0.588985	2.7201	-0.336227
	thailand	954	2.06496	0.928977	0.816329	-0.588985	1.68569	-0.547154
	thailand	955	2.66216	0.367529	0.816329	-0.588985	2.1732	-0.216469
	thailand	956	2.31862	0.549417	0.816329	-0.588985	1.89276	-0.323599
	thailand	957	3.86276	1.09813	0.816329	-0.588985	3.15329	-0.64678
	thailand	958	2.22837	0.558787	0.816329	-0.588985	1.81909	-0.329117
	thailand	959	2.52775	0.442521	0.816329	-0.588985	2.06348	-0.260639
	thailand	960	3.00001	0.853842	0.816329	-0.588985	2.44899	-0.5029
	thailand	961	2.17485	0.819206	0.816329	-0.588985	1.77539	-0.4825
	thailand	962	5.1397	1.09959	0.816329	-0.588985	4.19569	-0.647644
	thailand	963	3.04751	1.13191	0.816329	-0.588985	2.48777	-0.666678
	thailand	964	2.56639	0.779162	0.816329	-0.588985	2.09502	-0.458915
	thailand	965	3.37609	0.335548	0.816329	-0.588985	2.756	-0.197633
	thailand	966	3.73207	1.33849	0.816329	-0.588985	3.0466	-0.78835
	thailand	967	3.51422	1.09537	0.816329	-0.588985	2.86876	-0.645154
	thailand	968	2.0988	1.00792	0.816329	-0.588985	1.71332	-0.593647
	thailand	969	2.77535	0.945415	0.816329	-0.588985	2.2656	-0.556836
	thailand	970	8.51973	0.24921	0.816329	-0.588985	6.9549	-0.146781
	thailand	971	2.30525	1.26457	0.816329	-0.588985	1.88185	-0.74481
	thailand	972	3.34332	0.661335	0.816329	-0.588985	2.72925	-0.389517
	thailand	973	2.63954	1.11947	0.816329	-0.588985	2.15474	-0.659353
	thailand	974	3.55323	1.74322	0.816329	-0.588985	2.9006	-1.02673
	thailand	975	2.62392	0.693679	0.816329	-0.588985	2.14198	-0.408567
	thailand	976	1.04751	0.583174	0.816329	-0.588985	0.855113	-0.343481
	thailand	977	7.35509	1.32374	0.816329	-0.588985	6.00418	-0.779664
	thailand	978	2.03827	0.269114	0.816329	-0.588985	1.6639	-0.158504
	thailand	979	2.25178	0.896271	0.816329	-0.588985	1.83819	-0.527891
	thailand	980	2.35944	0.443628	0.816329	-0.588985	1.92608	-0.26129
	thailand	981	3.70451	0.199846	0.816329	-0.588985	3.0241	-0.117706
	thailand	982	1.94194	0.741576	0.816329	-0.588985	1.58526	-0.436777
	thailand	983	6.44394	0.718537	0.816329	-0.588985	5.26038	-0.423208
	thailand	984	1.92507	0.594988	0.816329	-0.588985	1.57149	-0.350439
	thailand	985	2.96525	1.46479	0.816329	-0.588985	2.42062	-0.862742
	thailand	986	4.27501	0.950826	0.816329	-0.588985	3.48982	-0.560023
	thailand	987	3.1999	1.65707	0.816329	-0.588985	2.61218	-0.975992
	thailand	988	1.68801	1.09708	0.816329	-0.588985	1.37798	-0.646164
	thailand	989	3.45795	0.967878	0.816329	-0.588985	2.82283	-0.570066
	thailand	990	2.64302	0.818878	0.816329	-0.588985	2.15757	-0.482307
	thailand	991	5.39942	1.13788	0.816329	-0.588985	4.40771	-0.670194
	thailand	992	4.41629	0.703453	0.816329	-0.588985	3.60515	-0.414324
	thailand	993	2.11488	1.4056	0.816329	-0.588985	1.72644	-0.827878
	thailand	994	3.45921	0.83811	0.816329	-0.588985	2.82386	-0.493635
	thailand	995	1.70536	0.696601	0.816329	-0.588985	1.39213	-0.410288
	thailand	996	0.866395	0.725152	0.816329	-0.588985	0.707264	-0.427104
	thailand	997	3.56797	1.12687	0.816329	-0.588985	2.91264	-0.663712
	thailand	998	3.96342	1.14983	0.816329	-0.588985	3.23546	-0.677233
	thailand	999	1.61297	0.409472	0.816329	-0.588985	1.31672	-0.241173
	thailand	1000	4.06714	0.778462	0.816329	-0.588985	3.32012	-0.458503
	Philippines	1	2.46495	0.661513	0.537454	-0.859105	1.3248	-0.568309
	Philippines	2	2.29525	1.23752	0.537454	-0.859105	1.23359	-1.06316
	Philippines	3	3.466	0.529631	0.537454	-0.859105	1.86282	-0.455008
	Philippines	4	3.25194	0.992042	0.537454	-0.859105	1.74777	-0.852268
	Philippines	5	2.78968	0.525111	0.537454	-0.859105	1.49932	-0.451125
	Philippines	6	4.43124	0.824093	0.537454	-0.859105	2.38159	-0.707982
	Philippines	7	3.81785	0.793474	0.537454	-0.859105	2.05192	-0.681677
	Philippines	8	2.60243	0.798107	0.537454	-0.859105	1.39869	-0.685658
	Philippines	9	7.60628	1.57255	0.537454	-0.859105	4.08803	-1.35099
	Philippines	10	1.45159	0.337178	0.537454	-0.859105	0.780162	-0.289672
	Philippines	11	1.21988	0.729084	0.537454	-0.859105	0.655631	-0.62636
	Philippines	12	3.36447	1.58609	0.537454	-0.859105	1.80825	-1.36261
	Philippines	13	2.56835	0.380835	0.537454	-0.859105	1.38037	-0.327177
	Philippines	14	3.14499	0.900707	0.537454	-0.859105	1.69029	-0.773802
	Philippines	15	3.03143	1.89033	0.537454	-0.859105	1.62926	-1.62399
	Philippines	16	3.31787	1.04902	0.537454	-0.859105	1.7832	-0.901222
	Philippines	17	2.4805	0.856665	0.537454	-0.859105	1.33316	-0.735965
	Philippines	18	3.51535	0.44214	0.537454	-0.859105	1.88934	-0.379844
	Philippines	19	2.33933	0.392121	0.537454	-0.859105	1.25729	-0.336873
	Philippines	20	2.96642	0.583112	0.537454	-0.859105	1.59432	-0.500954
	Philippines	21	1.55194	0.464438	0.537454	-0.859105	0.834098	-0.399001
	Philippines	22	2.17752	1.00539	0.537454	-0.859105	1.17032	-0.863737
	Philippines	23	2.899	0.613808	0.537454	-0.859105	1.55808	-0.527325
	Philippines	24	2.90255	0.827612	0.537454	-0.859105	1.55999	-0.711006
	Philippines	25	1.7072	0.999372	0.537454	-0.859105	0.917543	-0.858565
	Philippines	26	1.57348	0.630048	0.537454	-0.859105	0.845672	-0.541278
	Philippines	27	2.95456	1.17883	0.537454	-0.859105	1.58794	-1.01273
	Philippines	28	2.80692	1.1084	0.537454	-0.859105	1.50859	-0.952229
	Philippines	29	3.76657	1.00998	0.537454	-0.859105	2.02436	-0.867682
	Philippines	30	5.12074	1.44939	0.537454	-0.859105	2.75217	-1.24518
	Philippines	31	1.42682	0.564497	0.537454	-0.859105	0.766853	-0.484962
	Philippines	32	3.86432	0.987304	0.537454	-0.859105	2.07689	-0.848198
	Philippines	33	1.6719	0.309753	0.537454	-0.859105	0.898568	-0.26611
	Philippines	34	2.52253	0.840218	0.537454	-0.859105	1.35575	-0.721836
	Philippines	35	3.67013	0.863704	0.537454	-0.859105	1.97253	-0.742012
	Philippines	36	3.05971	0.820139	0.537454	-0.859105	1.64445	-0.704586
	Philippines	37	2.54646	0.710443	0.537454	-0.859105	1.36861	-0.610345
	Philippines	38	4.46745	0.632887	0.537454	-0.859105	2.40105	-0.543716
	Philippines	39	5.21848	0.880937	0.537454	-0.859105	2.80469	-0.756817
	Philippines	40	2.02236	0.661519	0.537454	-0.859105	1.08693	-0.568315
	Philippines	41	2.06106	0.76718	0.537454	-0.859105	1.10773	-0.659088
	Philippines	42	3.55069	1.07532	0.537454	-0.859105	1.90833	-0.923812
	Philippines	43	2.73685	0.546019	0.537454	-0.859105	1.47093	-0.469087
	Philippines	44	1.83846	0.903081	0.537454	-0.859105	0.988087	-0.775841
	Philippines	45	2.46628	1.17995	0.537454	-0.859105	1.32551	-1.0137
	Philippines	46	2.43434	0.567527	0.537454	-0.859105	1.30834	-0.487565
	Philippines	47	3.64549	0.993139	0.537454	-0.859105	1.95929	-0.853211
	Philippines	48	4.39557	0.141217	0.537454	-0.859105	2.36242	-0.12132
	Philippines	49	1.4769	0.897042	0.537454	-0.859105	0.793767	-0.770653
	Philippines	50	2.66733	0.867503	0.537454	-0.859105	1.43357	-0.745276
	Philippines	51	4.34473	1.41638	0.537454	-0.859105	2.33509	-1.21682
	Philippines	52	1.77165	0.275276	0.537454	-0.859105	0.95218	-0.236491
	Philippines	53	5.89245	-0.712697	0.537454	-0.859105	3.16692	0.612281
	Philippines	54	2.87909	0.787006	0.537454	-0.859105	1.54738	-0.676121
	Philippines	55	2.54541	0.674355	0.537454	-0.859105	1.36804	-0.579342
	Philippines	56	1.96969	0.760915	0.537454	-0.859105	1.05862	-0.653706
	Philippines	57	1.70216	1.42846	0.537454	-0.859105	0.914835	-1.2272
	Philippines	58	2.17664	0.584772	0.537454	-0.859105	1.16984	-0.502381
	Philippines	59	2.88222	1.33986	0.537454	-0.859105	1.54906	-1.15108
	Philippines	60	2.62584	0.0575937	0.537454	-0.859105	1.41127	-0.0494791
	Philippines	61	3.35427	1.02217	0.537454	-0.859105	1.80277	-0.878151
	Philippines	62	2.17911	0.904692	0.537454	-0.859105	1.17117	-0.777226
	Philippines	63	1.97562	0.845559	0.537454	-0.859105	1.06181	-0.726424
	Philippines	64	0.70703	0.363247	0.537454	-0.859105	0.379996	-0.312068
	Philippines	65	2.67281	0.853359	0.537454	-0.859105	1.43651	-0.733125
	Philippines	66	2.81779	0.35839	0.537454	-0.859105	1.51443	-0.307894
	Philippines	67	2.7298	0.926944	0.537454	-0.859105	1.46714	-0.796342
	Philippines	68	1.98683	1.04098	0.537454	-0.859105	1.06783	-0.89431
	Philippines	69	2.57287	0.883506	0.537454	-0.859105	1.3828	-0.759025
	Philippines	70	3.51403	0.915614	0.537454	-0.859105	1.88863	-0.786608
	Philippines	71	2.38308	0.413869	0.537454	-0.859105	1.2808	-0.355557
	Philippines	72	1.44815	0.976863	0.537454	-0.859105	0.778315	-0.839227
	Philippines	73	3.10021	1.51525	0.537454	-0.859105	1.66622	-1.30176
	Philippines	74	3.07947	0.578117	0.537454	-0.859105	1.65508	-0.496663
	Philippines	75	3.01862	0.87771	0.537454	-0.859105	1.62237	-0.754045
	Philippines	76	2.36985	0.571494	0.537454	-0.859105	1.27369	-0.490973
	Philippines	77	5.83491	0.867696	0.537454	-0.859105	3.136	-0.745442
	Philippines	78	2.72981	0.889562	0.537454	-0.859105	1.46715	-0.764227
	Philippines	79	3.20965	1.39153	0.537454	-0.859105	1.72504	-1.19547
	Philippines	80	2.41726	0.844654	0.537454	-0.859105	1.29916	-0.725646
	Philippines	81	1.99971	1.14379	0.537454	-0.859105	1.07475	-0.982637
	Philippines	82	2.18585	0.496628	0.537454	-0.859105	1.1748	-0.426656
	Philippines	83	1.62341	0.405401	0.537454	-0.859105	0.872507	-0.348282
	Philippines	84	4.14808	1.37768	0.537454	-0.859105	2.2294	-1.18357
	Philippines	85	4.97533	0.429154	0.537454	-0.859105	2.67401	-0.368688
	Philippines	86	2.94159	1.16546	0.537454	-0.859105	1.58097	-1.00126
	Philippines	87	2.59582	0.832985	0.537454	-0.859105	1.39513	-0.715622
	Philippines	88	2.7581	1.36205	0.537454	-0.859105	1.48235	-1.17015
	Philippines	89	3.20731	1.24521	0.537454	-0.859105	1.72378	-1.06977
	Philippines	90	1.14752	0.591901	0.537454	-0.859105	0.616739	-0.508505
	Philippines	91	2.96823	0.860759	0.537454	-0.859105	1.59529	-0.739482
	Philippines	92	2.16679	0.438755	0.537454	-0.859105	1.16455	-0.376937
	Philippines	93	1.95775	0.794405	0.537454	-0.859105	1.0522	-0.682477
	Philippines	94	3.24765	2.00824	0.537454	-0.859105	1.74547	-1.72529
	Philippines	95	2.44715	0.720497	0.537454	-0.859105	1.31523	-0.618982
	Philippines	96	3.6609	1.36438	0.537454	-0.859105	1.96757	-1.17214
	Philippines	97	2.27293	0.16711	0.537454	-0.859105	1.2216	-0.143565
	Philippines	98	4.18323	-0.13087	0.537454	-0.859105	2.2483	0.112431
	Philippines	99	3.24223	1.03833	0.537454	-0.859105	1.74255	-0.892038
	Philippines	100	6.05077	0.916374	0.537454	-0.859105	3.25201	-0.787261
	Philippines	101	2.94285	0.726574	0.537454	-0.859105	1.58165	-0.624203
	Philippines	102	1.85372	0.495008	0.537454	-0.859105	0.99629	-0.425264
	Philippines	103	1.33087	0.761297	0.537454	-0.859105	0.715282	-0.654034
	Philippines	104	2.26452	0.889353	0.537454	-0.859105	1.21708	-0.764048
	Philippines	105	3.15121	0.48248	0.537454	-0.859105	1.69363	-0.414501
	Philippines	106	1.90668	1.34738	0.537454	-0.859105	1.02475	-1.15754
	Philippines	107	2.18284	0.901662	0.537454	-0.859105	1.17317	-0.774622
	Philippines	108	2.13111	0.296929	0.537454	-0.859105	1.14537	-0.255093
	Philippines	109	2.78087	0.746394	0.537454	-0.859105	1.49459	-0.64123
	Philippines	110	3.46674	0.2423	0.537454	-0.859105	1.86321	-0.208161
	Philippines	111	3.0048	0.663928	0.537454	-0.859105	1.61494	-0.570384
	Philippines	112	2.57539	0.544208	0.537454	-0.859105	1.38416	-0.467532
	Philippines	113	1.90744	0.303176	0.537454	-0.859105	1.02516	-0.26046
	Philippines	114	3.12118	0.904916	0.537454	-0.859105	1.67749	-0.777418
	Philippines	115	1.9005	0.691126	0.537454	-0.859105	1.02143	-0.59375
	Philippines	116	1.9639	0.803389	0.537454	-0.859105	1.05551	-0.690195
	Philippines	117	2.49458	0.666884	0.537454	-0.859105	1.34072	-0.572923
	Philippines	118	2.80822	0.929373	0.537454	-0.859105	1.50929	-0.798429
	Philippines	119	3.5373	1.54678	0.537454	-0.859105	1.90114	-1.32884
	Philippines	120	3.44448	1.05831	0.537454	-0.859105	1.85125	-0.9092
	Philippines	121	5.0528	1.35835	0.537454	-0.859105	2.71565	-1.16697
	Philippines	122	2.28652	0.842292	0.537454	-0.859105	1.2289	-0.723617
	Philippines	123	3.59668	0.587323	0.537454	-0.859105	1.93305	-0.504572
	Philippines	124	3.36523	0.905953	0.537454	-0.859105	1.80866	-0.778309
	Philippines	125	2.81054	0.64714	0.537454	-0.859105	1.51054	-0.555961
	Philippines	126	3.00384	1.32305	0.537454	-0.859105	1.61443	-1.13663
	Philippines	127	3.30382	0.69759	0.537454	-0.859105	1.77565	-0.599303
	Philippines	128	2.32784	0.676401	0.537454	-0.859105	1.25111	-0.5811
	Philippines	129	2.31191	0.926226	0.537454	-0.859105	1.24255	-0.795725
	Philippines	130	4.14224	-0.0443663	0.537454	-0.859105	2.22627	0.0381153
	Philippines	131	2.78846	1.01214	0.537454	-0.859105	1.49867	-0.869537
	Philippines	132	2.48253	1.0231	0.537454	-0.859105	1.33425	-0.878946
	Philippines	133	1.54113	1.21617	0.537454	-0.859105	0.828289	-1.04481
	Philippines	134	3.46404	1.40853	0.537454	-0.859105	1.86176	-1.21007
	Philippines	135	2.94637	1.42081	0.537454	-0.859105	1.58354	-1.22063
	Philippines	136	4.75526	0.982304	0.537454	-0.859105	2.55574	-0.843902
	Philippines	137	2.53551	0.680867	0.537454	-0.859105	1.36272	-0.584936
	Philippines	138	3.27276	0.37526	0.537454	-0.859105	1.75896	-0.322387
	Philippines	139	4.39404	0.390631	0.537454	-0.859105	2.3616	-0.335593
	Philippines	140	2.5993	0.628718	0.537454	-0.859105	1.397	-0.540135
	Philippines	141	1.89442	0.872824	0.537454	-0.859105	1.01816	-0.749847
	Philippines	142	2.38876	0.825468	0.537454	-0.859105	1.28385	-0.709164
	Philippines	143	2.97322	0.682705	0.537454	-0.859105	1.59797	-0.586515
	Philippines	144	1.44826	0.318233	0.537454	-0.859105	0.778376	-0.273396
	Philippines	145	4.74178	0.793155	0.537454	-0.859105	2.54849	-0.681404
	Philippines	146	1.63265	0.43295	0.537454	-0.859105	0.877475	-0.37195
	Philippines	147	6.51324	1.21622	0.537454	-0.859105	3.50057	-1.04486
	Philippines	148	3.41539	0.784667	0.537454	-0.859105	1.83562	-0.674111
	Philippines	149	6.24991	0.304435	0.537454	-0.859105	3.35904	-0.261542
	Philippines	150	3.55647	0.536113	0.537454	-0.859105	1.91144	-0.460577
	Philippines	151	2.05308	0.486261	0.537454	-0.859105	1.10344	-0.41775
	Philippines	152	2.89742	0.605426	0.537454	-0.859105	1.55723	-0.520124
	Philippines	153	7.21335	1.15154	0.537454	-0.859105	3.87685	-0.989293
	Philippines	154	3.5983	1.64129	0.537454	-0.859105	1.93392	-1.41004
	Philippines	155	2.98706	0.336442	0.537454	-0.859105	1.60541	-0.289039
	Philippines	156	1.55432	0.754357	0.537454	-0.859105	0.835377	-0.648072
	Philippines	157	3.04961	0.449733	0.537454	-0.859105	1.63902	-0.386368
	Philippines	158	3.01313	1.01989	0.537454	-0.859105	1.61942	-0.876189
	Philippines	159	2.05141	0.645318	0.537454	-0.859105	1.10254	-0.554395
	Philippines	160	2.44802	0.934223	0.537454	-0.859105	1.3157	-0.802596
	Philippines	161	4.11166	0.9804	0.537454	-0.859105	2.20983	-0.842267
	Philippines	162	1.67392	0.804691	0.537454	-0.859105	0.899654	-0.691314
	Philippines	163	2.554	0.926601	0.537454	-0.859105	1.37266	-0.796048
	Philippines	164	2.4576	1.01967	0.537454	-0.859105	1.32085	-0.876004
	Philippines	165	1.95535	0.885624	0.537454	-0.859105	1.05091	-0.760844
	Philippines	166	2.75574	0.786348	0.537454	-0.859105	1.48109	-0.675555
	Philippines	167	1.38848	0.404678	0.537454	-0.859105	0.746246	-0.347661
	Philippines	168	3.12208	0.807816	0.537454	-0.859105	1.67798	-0.693998
	Philippines	169	5.03679	1.28394	0.537454	-0.859105	2.70704	-1.10304
	Philippines	170	2.79552	0.335213	0.537454	-0.859105	1.50247	-0.287983
	Philippines	171	2.75934	1.70268	0.537454	-0.859105	1.48302	-1.46278
	Philippines	172	2.18111	1.08421	0.537454	-0.859105	1.17225	-0.931453
	Philippines	173	2.84702	0.360007	0.537454	-0.859105	1.53014	-0.309284
	Philippines	174	2.74463	0.157861	0.537454	-0.859105	1.47511	-0.135619
	Philippines	175	2.6413	1.23475	0.537454	-0.859105	1.41958	-1.06078
	Philippines	176	4.74962	0.589083	0.537454	-0.859105	2.5527	-0.506084
	Philippines	177	2.01191	0.914883	0.537454	-0.859105	1.08131	-0.785981
	Philippines	178	2.29043	0.724204	0.537454	-0.859105	1.231	-0.622167
	Philippines	179	3.72692	1.40682	0.537454	-0.859105	2.00305	-1.20861
	Philippines	180	3.36918	0.683428	0.537454	-0.859105	1.81078	-0.587137
	Philippines	181	3.81846	1.25024	0.537454	-0.859105	2.05225	-1.07409
	Philippines	182	2.10429	0.764664	0.537454	-0.859105	1.13096	-0.656926
	Philippines	183	3.62945	0.725077	0.537454	-0.859105	1.95066	-0.622917
	Philippines	184	2.45399	0.955964	0.537454	-0.859105	1.31891	-0.821274
	Philippines	185	3.61387	1.31294	0.537454	-0.859105	1.94229	-1.12795
	Philippines	186	2.38587	0.883698	0.537454	-0.859105	1.2823	-0.759189
	Philippines	187	2.40469	0.718633	0.537454	-0.859105	1.29241	-0.617381
	Philippines	188	3.65477	1.57344	0.537454	-0.859105	1.96427	-1.35175
	Philippines	189	2.57065	0.781255	0.537454	-0.859105	1.38161	-0.67118
	Philippines	190	2.08685	0.973829	0.537454	-0.859105	1.12159	-0.836622
	Philippines	191	2.96543	0.375826	0.537454	-0.859105	1.59378	-0.322874
	Philippines	192	3.79615	0.212499	0.537454	-0.859105	2.04025	-0.182559
	Philippines	193	1.39697	0.372771	0.537454	-0.859105	0.750806	-0.32025
	Philippines	194	3.26342	0.781298	0.537454	-0.859105	1.75394	-0.671217
	Philippines	195	3.64859	0.585635	0.537454	-0.859105	1.96095	-0.503122
	Philippines	196	2.90114	1.22391	0.537454	-0.859105	1.55923	-1.05146
	Philippines	197	3.57856	1.42669	0.537454	-0.859105	1.92331	-1.22568
	Philippines	198	7.90616	1.13687	0.537454	-0.859105	4.2492	-0.976686
	Philippines	199	1.2444	0.495313	0.537454	-0.859105	0.668806	-0.425526
	Philippines	200	6.89544	0.302993	0.537454	-0.859105	3.70598	-0.260303
	Philippines	201	2.81111	0.716152	0.537454	-0.859105	1.51085	-0.61525
	Philippines	202	2.38942	0.703032	0.537454	-0.859105	1.28421	-0.603978
	Philippines	203	1.72138	0.942661	0.537454	-0.859105	0.925162	-0.809845
	Philippines	204	3.39446	0.907725	0.537454	-0.859105	1.82437	-0.779831
	Philippines	205	3.55148	0.604109	0.537454	-0.859105	1.90876	-0.518993
	Philippines	206	1.61449	0.91283	0.537454	-0.859105	0.867717	-0.784217
	Philippines	207	2.34211	0.852221	0.537454	-0.859105	1.25878	-0.732148
	Philippines	208	3.53365	0.878742	0.537454	-0.859105	1.89917	-0.754931
	Philippines	209	3.34691	0.667062	0.537454	-0.859105	1.79881	-0.573076
	Philippines	210	3.07875	1.01795	0.537454	-0.859105	1.65469	-0.874524
	Philippines	211	2.29619	0.625929	0.537454	-0.859105	1.2341	-0.537738
	Philippines	212	2.47106	0.792334	0.537454	-0.859105	1.32808	-0.680698
	Philippines	213	1.73095	0.65214	0.537454	-0.859105	0.930306	-0.560257
	Philippines	214	2.41797	1.05664	0.537454	-0.859105	1.29955	-0.907763
	Philippines	215	2.40317	1.08563	0.537454	-0.859105	1.29159	-0.932669
	Philippines	216	1.80117	0.514564	0.537454	-0.859105	0.968045	-0.442065
	Philippines	217	2.24047	1.16583	0.537454	-0.859105	1.20415	-1.00157
	Philippines	218	2.13772	0.136104	0.537454	-0.859105	1.14893	-0.116928
	Philippines	219	1.81925	1.03883	0.537454	-0.859105	0.977764	-0.892462
	Philippines	220	2.43546	0.432593	0.537454	-0.859105	1.30895	-0.371643
	Philippines	221	2.7929	0.427608	0.537454	-0.859105	1.50106	-0.367361
	Philippines	222	3.32869	0.628604	0.537454	-0.859105	1.78902	-0.540037
	Philippines	223	2.60954	0.83833	0.537454	-0.859105	1.40251	-0.720214
	Philippines	224	3.80264	1.24586	0.537454	-0.859105	2.04374	-1.07033
	Philippines	225	2.71317	0.356082	0.537454	-0.859105	1.4582	-0.305912
	Philippines	226	1.4826	0.721406	0.537454	-0.859105	0.796831	-0.619763
	Philippines	227	2.71767	0.999714	0.537454	-0.859105	1.46062	-0.858859
	Philippines	228	1.66038	0.822	0.537454	-0.859105	0.892378	-0.706185
	Philippines	229	2.45049	1.0563	0.537454	-0.859105	1.31702	-0.907474
	Philippines	230	2.67446	0.65804	0.537454	-0.859105	1.4374	-0.565325
	Philippines	231	2.49018	0.176101	0.537454	-0.859105	1.33836	-0.151289
	Philippines	232	1.0128	0.847915	0.537454	-0.859105	0.544335	-0.728448
	Philippines	233	4.05121	0.7115	0.537454	-0.859105	2.17734	-0.611253
	Philippines	234	2.17998	1.0205	0.537454	-0.859105	1.17164	-0.876713
	Philippines	235	1.79847	0.896239	0.537454	-0.859105	0.966598	-0.769964
	Philippines	236	3.60932	1.69302	0.537454	-0.859105	1.93984	-1.45448
	Philippines	237	3.84396	0.741744	0.537454	-0.859105	2.06595	-0.637236
	Philippines	238	2.38472	0.761149	0.537454	-0.859105	1.28168	-0.653906
	Philippines	239	2.54155	0.552912	0.537454	-0.859105	1.36597	-0.475009
	Philippines	240	1.3707	0.625822	0.537454	-0.859105	0.736688	-0.537647
	Philippines	241	3.76734	0.610016	0.537454	-0.859105	2.02477	-0.524068
	Philippines	242	4.46733	0.185274	0.537454	-0.859105	2.40099	-0.15917
	Philippines	243	3.45561	0.789131	0.537454	-0.859105	1.85723	-0.677946
	Philippines	244	1.78932	0.544765	0.537454	-0.859105	0.961678	-0.46801
	Philippines	245	6.06832	0.276549	0.537454	-0.859105	3.26145	-0.237584
	Philippines	246	3.65428	1.57322	0.537454	-0.859105	1.96401	-1.35156
	Philippines	247	3.52503	0.651835	0.537454	-0.859105	1.89454	-0.559995
	Philippines	248	3.65465	0.241344	0.537454	-0.859105	1.96421	-0.20734
	Philippines	249	4.35709	0.977704	0.537454	-0.859105	2.34174	-0.839951
	Philippines	250	6.21068	1.24428	0.537454	-0.859105	3.33796	-1.06897
	Philippines	251	1.68394	1.08313	0.537454	-0.859105	0.905043	-0.930526
	Philippines	252	4.87578	1.28304	0.537454	-0.859105	2.62051	-1.10226
	Philippines	253	1.96791	1.19297	0.537454	-0.859105	1.05766	-1.02489
	Philippines	254	2.01381	0.507506	0.537454	-0.859105	1.08233	-0.436001
	Philippines	255	2.19361	0.515465	0.537454	-0.859105	1.17897	-0.442839
	Philippines	256	2.30019	0.81564	0.537454	-0.859105	1.23625	-0.70072
	Philippines	257	2.05552	1.04231	0.537454	-0.859105	1.10475	-0.89545
	Philippines	258	1.78879	0.842956	0.537454	-0.859105	0.961394	-0.724188
	Philippines	259	2.22346	1.16753	0.537454	-0.859105	1.19501	-1.00303
	Philippines	260	6.39986	2.45176	0.537454	-0.859105	3.43963	-2.10632
	Philippines	261	1.44588	0.479907	0.537454	-0.859105	0.777097	-0.41229
	Philippines	262	3.6342	0.760029	0.537454	-0.859105	1.95322	-0.652945
	Philippines	263	3.88931	0.670742	0.537454	-0.859105	2.09033	-0.576238
	Philippines	264	1.34396	0.512463	0.537454	-0.859105	0.72232	-0.44026
	Philippines	265	3.84354	1.1794	0.537454	-0.859105	2.06573	-1.01322
	Philippines	266	2.08832	0.84572	0.537454	-0.859105	1.12238	-0.726562
	Philippines	267	2.18154	0.815793	0.537454	-0.859105	1.17248	-0.700851
	Philippines	268	3.43382	0.710821	0.537454	-0.859105	1.84552	-0.61067
	Philippines	269	3.57068	0.925179	0.537454	-0.859105	1.91908	-0.794826
	Philippines	270	2.45238	1.06951	0.537454	-0.859105	1.31804	-0.918823
	Philippines	271	7.13176	1.48805	0.537454	-0.859105	3.833	-1.27839
	Philippines	272	4.5816	1.16961	0.537454	-0.859105	2.4624	-1.00482
	Philippines	273	1.8692	0.705597	0.537454	-0.859105	1.00461	-0.606182
	Philippines	274	3.13935	1.22593	0.537454	-0.859105	1.68726	-1.0532
	Philippines	275	3.53364	0.790961	0.537454	-0.859105	1.89917	-0.679518
	Philippines	276	2.10397	0.740678	0.537454	-0.859105	1.13079	-0.63632
	Philippines	277	2.12437	0.975917	0.537454	-0.859105	1.14175	-0.838415
	Philippines	278	3.76753	0.535445	0.537454	-0.859105	2.02487	-0.460004
	Philippines	279	2.62583	0.946282	0.537454	-0.859105	1.41126	-0.812956
	Philippines	280	3.32293	0.944014	0.537454	-0.859105	1.78592	-0.811007
	Philippines	281	4.82787	0.678061	0.537454	-0.859105	2.59476	-0.582526
	Philippines	282	2.67095	0.401881	0.537454	-0.859105	1.43551	-0.345258
	Philippines	283	2.68681	1.4582	0.537454	-0.859105	1.44404	-1.25274
	Philippines	284	2.27423	0.772598	0.537454	-0.859105	1.2223	-0.663743
	Philippines	285	2.50971	1.17532	0.537454	-0.859105	1.34886	-1.00972
	Philippines	286	2.64121	1.30304	0.537454	-0.859105	1.41953	-1.11945
	Philippines	287	2.14685	0.582712	0.537454	-0.859105	1.15383	-0.500611
	Philippines	288	2.51132	1.11505	0.537454	-0.859105	1.34972	-0.957943
	Philippines	289	1.58863	0.773588	0.537454	-0.859105	0.853814	-0.664594
	Philippines	290	2.86872	1.3083	0.537454	-0.859105	1.5418	-1.12397
	Philippines	291	2.72091	1.41273	0.537454	-0.859105	1.46236	-1.21369
	Philippines	292	1.79288	0.554938	0.537454	-0.859105	0.963594	-0.47675
	Philippines	293	1.61467	0.737645	0.537454	-0.859105	0.867811	-0.633715
	Philippines	294	2.83305	0.704113	0.537454	-0.859105	1.52263	-0.604907
	Philippines	295	3.38501	1.00976	0.537454	-0.859105	1.81929	-0.867487
	Philippines	296	2.43494	0.850902	0.537454	-0.859105	1.30867	-0.731014
	Philippines	297	1.16972	0.74138	0.537454	-0.859105	0.628673	-0.636923
	Philippines	298	2.77217	0.599893	0.537454	-0.859105	1.48992	-0.515371
	Philippines	299	3.79786	1.62497	0.537454	-0.859105	2.04117	-1.39602
	Philippines	300	1.92308	0.999883	0.537454	-0.859105	1.03357	-0.859004
	Philippines	301	4.05175	0.386444	0.537454	-0.859105	2.17763	-0.331996
	Philippines	302	3.72614	0.732027	0.537454	-0.859105	2.00263	-0.628888
	Philippines	303	1.31173	0.541835	0.537454	-0.859105	0.704993	-0.465493
	Philippines	304	4.37046	0.952539	0.537454	-0.859105	2.34892	-0.818331
	Philippines	305	5.20799	1.0406	0.537454	-0.859105	2.79906	-0.893983
	Philippines	306	2.95441	0.879842	0.537454	-0.859105	1.58786	-0.755877
	Philippines	307	1.52142	0.958772	0.537454	-0.859105	0.817694	-0.823686
	Philippines	308	2.14347	0.704189	0.537454	-0.859105	1.15202	-0.604972
	Philippines	309	1.86003	0.587475	0.537454	-0.859105	0.999682	-0.504702
	Philippines	310	2.24454	0.940764	0.537454	-0.859105	1.20634	-0.808215
	Philippines	311	1.84787	0.613612	0.537454	-0.859105	0.993146	-0.527157
	Philippines	312	2.65017	0.925922	0.537454	-0.859105	1.42434	-0.795464
	Philippines	313	5.25922	0.808949	0.537454	-0.859105	2.82659	-0.694972
	Philippines	314	5.79592	0.704997	0.537454	-0.859105	3.11504	-0.605666
	Philippines	315	1.99453	0.883545	0.537454	-0.859105	1.07197	-0.759058
	Philippines	316	2.508	0.9361	0.537454	-0.859105	1.34793	-0.804208
	Philippines	317	4.242	1.14564	0.537454	-0.859105	2.27988	-0.984223
	Philippines	318	1.5092	0.371692	0.537454	-0.859105	0.811127	-0.319322
	Philippines	319	3.49514	0.530077	0.537454	-0.859105	1.87848	-0.455391
	Philippines	320	2.88304	1.14343	0.537454	-0.859105	1.5495	-0.982325
	Philippines	321	3.51514	1.31094	0.537454	-0.859105	1.88923	-1.12623
	Philippines	322	2.71879	0.400355	0.537454	-0.859105	1.46122	-0.343947
	Philippines	323	3.24982	0.616598	0.537454	-0.859105	1.74663	-0.529722
	Philippines	324	4.41291	1.28538	0.537454	-0.859105	2.37174	-1.10427
	Philippines	325	1.59346	1.13726	0.537454	-0.859105	0.85641	-0.977029
	Philippines	326	3.33589	0.522342	0.537454	-0.859105	1.79289	-0.448747
	Philippines	327	3.56424	0.833854	0.537454	-0.859105	1.91562	-0.716368
	Philippines	328	4.77065	0.705855	0.537454	-0.859105	2.56401	-0.606404
	Philippines	329	1.96708	0.459214	0.537454	-0.859105	1.05721	-0.394513
	Philippines	330	2.82892	0.950129	0.537454	-0.859105	1.52042	-0.816261
	Philippines	331	2.9426	1.05224	0.537454	-0.859105	1.58152	-0.90398
	Philippines	332	4.01225	0.711959	0.537454	-0.859105	2.1564	-0.611648
	Philippines	333	5.10731	1.17934	0.537454	-0.859105	2.74495	-1.01318
	Philippines	334	2.9087	0.822299	0.537454	-0.859105	1.56329	-0.706441
	Philippines	335	2.8249	1.41722	0.537454	-0.859105	1.51825	-1.21754
	Philippines	336	3.50005	0.465893	0.537454	-0.859105	1.88112	-0.400251
	Philippines	337	1.47891	0.653153	0.537454	-0.859105	0.794849	-0.561127
	Philippines	338	2.43288	1.007	0.537454	-0.859105	1.30756	-0.865116
	Philippines	339	2.39795	0.874108	0.537454	-0.859105	1.28879	-0.750951
	Philippines	340	1.73288	0.747328	0.537454	-0.859105	0.931342	-0.642033
	Philippines	341	1.80717	1.17836	0.537454	-0.859105	0.971273	-1.01234
	Philippines	342	2.56031	0.790192	0.537454	-0.859105	1.37605	-0.678858
	Philippines	343	3.36578	1.37287	0.537454	-0.859105	1.80895	-1.17944
	Philippines	344	1.55467	0.603912	0.537454	-0.859105	0.835563	-0.518824
	Philippines	345	8.32859	0.352998	0.537454	-0.859105	4.47623	-0.303262
	Philippines	346	3.11723	0.591677	0.537454	-0.859105	1.67537	-0.508312
	Philippines	347	2.68276	0.463106	0.537454	-0.859105	1.44186	-0.397856
	Philippines	348	2.93507	0.95421	0.537454	-0.859105	1.57747	-0.819767
	Philippines	349	3.27636	0.384961	0.537454	-0.859105	1.76089	-0.330722
	Philippines	350	1.76801	1.02037	0.537454	-0.859105	0.950224	-0.876604
	Philippines	351	3.23388	0.708976	0.537454	-0.859105	1.73806	-0.609084
	Philippines	352	5.03228	0.930747	0.537454	-0.859105	2.70462	-0.799609
	Philippines	353	1.73207	1.31675	0.537454	-0.859105	0.93091	-1.13122
	Philippines	354	3.5449	1.02984	0.537454	-0.859105	1.90522	-0.884739
	Philippines	355	3.07914	1.16036	0.537454	-0.859105	1.6549	-0.996872
	Philippines	356	1.68863	0.532572	0.537454	-0.859105	0.907561	-0.457535
	Philippines	357	2.10207	0.624876	0.537454	-0.859105	1.12977	-0.536834
	Philippines	358	2.68528	0.982486	0.537454	-0.859105	1.44322	-0.844059
	Philippines	359	1.77555	0.586243	0.537454	-0.859105	0.954277	-0.503644
	Philippines	360	3.47279	1.17884	0.537454	-0.859105	1.86646	-1.01275
	Philippines	361	1.50529	0.806027	0.537454	-0.859105	0.809027	-0.692462
	Philippines	362	1.93219	0.689103	0.537454	-0.859105	1.03846	-0.592011
	Philippines	363	1.72027	0.498713	0.537454	-0.859105	0.924566	-0.428447
	Philippines	364	3.80904	0.579182	0.537454	-0.859105	2.04719	-0.497579
	Philippines	365	2.63682	1.45135	0.537454	-0.859105	1.41717	-1.24687
	Philippines	366	4.82732	0.729109	0.537454	-0.859105	2.59446	-0.626381
	Philippines	367	2.03214	0.581459	0.537454	-0.859105	1.09218	-0.499534
	Philippines	368	2.21661	0.836271	0.537454	-0.859105	1.19132	-0.718445
	Philippines	369	1.69336	0.260849	0.537454	-0.859105	0.910103	-0.224096
	Philippines	370	2.95016	0.568662	0.537454	-0.859105	1.58558	-0.488541
	Philippines	371	2.84973	1.01515	0.537454	-0.859105	1.5316	-0.872123
	Philippines	372	2.48773	0.739372	0.537454	-0.859105	1.33704	-0.635198
	Philippines	373	1.83621	0.948065	0.537454	-0.859105	0.986877	-0.814488
	Philippines	374	3.58659	0.522518	0.537454	-0.859105	1.92763	-0.448898
	Philippines	375	3.15709	0.972999	0.537454	-0.859105	1.69679	-0.835908
	Philippines	376	5.50043	0.770825	0.537454	-0.859105	2.95623	-0.662219
	Philippines	377	3.61979	1.47616	0.537454	-0.859105	1.94547	-1.26817
	Philippines	378	1.96103	1.03342	0.537454	-0.859105	1.05396	-0.887812
	Philippines	379	3.8673	0.288858	0.537454	-0.859105	2.0785	-0.248159
	Philippines	380	8.48808	0.486869	0.537454	-0.859105	4.56196	-0.418271
	Philippines	381	2.01411	0.626542	0.537454	-0.859105	1.08249	-0.538265
	Philippines	382	2.51751	0.306067	0.537454	-0.859105	1.35304	-0.262944
	Philippines	383	2.60488	0.323724	0.537454	-0.859105	1.4	-0.278113
	Philippines	384	3.94245	1.77628	0.537454	-0.859105	2.11889	-1.52601
	Philippines	385	1.87017	0.656944	0.537454	-0.859105	1.00513	-0.564384
	Philippines	386	2.76574	0.716185	0.537454	-0.859105	1.48646	-0.615278
	Philippines	387	2.25459	0.926739	0.537454	-0.859105	1.21174	-0.796166
	Philippines	388	3.91362	1.01601	0.537454	-0.859105	2.10339	-0.872855
	Philippines	389	3.53643	0.71549	0.537454	-0.859105	1.90067	-0.614681
	Philippines	390	2.19783	0.908176	0.537454	-0.859105	1.18123	-0.780218
	Philippines	391	1.95653	0.799852	0.537454	-0.859105	1.05155	-0.687157
	Philippines	392	2.16587	0.823036	0.537454	-0.859105	1.16406	-0.707075
	Philippines	393	2.5866	1.32188	0.537454	-0.859105	1.39018	-1.13563
	Philippines	394	3.25071	0.766392	0.537454	-0.859105	1.74711	-0.658411
	Philippines	395	1.96897	1.30982	0.537454	-0.859105	1.05823	-1.12528
	Philippines	396	2.83647	0.825457	0.537454	-0.859105	1.52447	-0.709154
	Philippines	397	1.57849	1.26588	0.537454	-0.859105	0.848367	-1.08752
	Philippines	398	3.02621	0.946153	0.537454	-0.859105	1.62645	-0.812844
	Philippines	399	1.77749	0.896181	0.537454	-0.859105	0.955321	-0.769914
	Philippines	400	3.80121	0.983882	0.537454	-0.859105	2.04298	-0.845258
	Philippines	401	3.10142	1.28487	0.537454	-0.859105	1.66687	-1.10384
	Philippines	402	4.34448	1.37961	0.537454	-0.859105	2.33496	-1.18523
	Philippines	403	2.87747	0.5827	0.537454	-0.859105	1.54651	-0.500601
	Philippines	404	2.21646	0.781681	0.537454	-0.859105	1.19124	-0.671546
	Philippines	405	3.16782	0.194997	0.537454	-0.859105	1.70256	-0.167523
	Philippines	406	1.5197	0.864377	0.537454	-0.859105	0.816771	-0.74259
	Philippines	407	4.13113	0.588865	0.537454	-0.859105	2.2203	-0.505897
	Philippines	408	2.24215	1.0016	0.537454	-0.859105	1.20505	-0.860482
	Philippines	409	2.80001	1.26278	0.537454	-0.859105	1.50488	-1.08486
	Philippines	410	4.92994	0.284125	0.537454	-0.859105	2.64962	-0.244094
	Philippines	411	1.73684	0.897445	0.537454	-0.859105	0.933473	-0.770999
	Philippines	412	2.93826	1.07816	0.537454	-0.859105	1.57918	-0.926254
	Philippines	413	2.70801	0.928225	0.537454	-0.859105	1.45543	-0.797443
	Philippines	414	2.67506	0.865121	0.537454	-0.859105	1.43772	-0.743229
	Philippines	415	5.19425	1.15404	0.537454	-0.859105	2.79167	-0.99144
	Philippines	416	2.65386	0.539088	0.537454	-0.859105	1.42633	-0.463133
	Philippines	417	2.44296	0.845227	0.537454	-0.859105	1.31298	-0.726139
	Philippines	418	2.57998	1.38891	0.537454	-0.859105	1.38662	-1.19322
	Philippines	419	3.48674	0.862519	0.537454	-0.859105	1.87396	-0.740994
	Philippines	420	3.28382	1.69871	0.537454	-0.859105	1.7649	-1.45937
	Philippines	421	4.72257	1.90338	0.537454	-0.859105	2.53817	-1.63521
	Philippines	422	4.34676	1.07198	0.537454	-0.859105	2.33619	-0.920941
	Philippines	423	2.08807	0.473426	0.537454	-0.859105	1.12224	-0.406723
	Philippines	424	2.45	1.11729	0.537454	-0.859105	1.31676	-0.959872
	Philippines	425	1.89771	0.796523	0.537454	-0.859105	1.01993	-0.684297
	Philippines	426	2.62743	0.721064	0.537454	-0.859105	1.41212	-0.619469
	Philippines	427	2.31867	1.04035	0.537454	-0.859105	1.24618	-0.893766
	Philippines	428	3.5226	0.711209	0.537454	-0.859105	1.89324	-0.611003
	Philippines	429	2.68188	1.52033	0.537454	-0.859105	1.44139	-1.30612
	Philippines	430	3.9069	1.27234	0.537454	-0.859105	2.09978	-1.09307
	Philippines	431	3.20893	0.782118	0.537454	-0.859105	1.72466	-0.671922
	Philippines	432	2.00649	0.554433	0.537454	-0.859105	1.0784	-0.476316
	Philippines	433	2.35002	0.638966	0.537454	-0.859105	1.26303	-0.548939
	Philippines	434	3.00917	0.870895	0.537454	-0.859105	1.61729	-0.74819
	Philippines	435	2.9578	0.90992	0.537454	-0.859105	1.58968	-0.781717
	Philippines	436	2.89485	0.79909	0.537454	-0.859105	1.55585	-0.686503
	Philippines	437	3.09544	0.408564	0.537454	-0.859105	1.66366	-0.350999
	Philippines	438	2.16727	0.736265	0.537454	-0.859105	1.16481	-0.632529
	Philippines	439	2.9767	0.813717	0.537454	-0.859105	1.59984	-0.699069
	Philippines	440	2.11416	0.982217	0.537454	-0.859105	1.13626	-0.843827
	Philippines	441	2.07084	1.17646	0.537454	-0.859105	1.11298	-1.0107
	Philippines	442	1.56918	0.860035	0.537454	-0.859105	0.843361	-0.73886
	Philippines	443	3.28162	0.606433	0.537454	-0.859105	1.76372	-0.520989
	Philippines	444	4.81361	0.921771	0.537454	-0.859105	2.58709	-0.791898
	Philippines	445	3.53652	0.657013	0.537454	-0.859105	1.90072	-0.564443
	Philippines	446	2.6515	1.12144	0.537454	-0.859105	1.42506	-0.963438
	Philippines	447	4.75231	0.733354	0.537454	-0.859105	2.55415	-0.630028
	Philippines	448	1.6131	0.578842	0.537454	-0.859105	0.866965	-0.497286
	Philippines	449	5.41126	0.785202	0.537454	-0.859105	2.9083	-0.674571
	Philippines	450	4.46994	1.19586	0.537454	-0.859105	2.40239	-1.02737
	Philippines	451	2.2148	1.07474	0.537454	-0.859105	1.19035	-0.923316
	Philippines	452	1.91798	0.968767	0.537454	-0.859105	1.03083	-0.832273
	Philippines	453	1.47056	0.651465	0.537454	-0.859105	0.79036	-0.559676
	Philippines	454	1.70917	0.850171	0.537454	-0.859105	0.918598	-0.730386
	Philippines	455	3.1568	0.96821	0.537454	-0.859105	1.69664	-0.831794
	Philippines	456	2.17288	0.160676	0.537454	-0.859105	1.16782	-0.138038
	Philippines	457	2.73804	1.41034	0.537454	-0.859105	1.47157	-1.21163
	Philippines	458	3.20319	1.3762	0.537454	-0.859105	1.72157	-1.1823
	Philippines	459	3.83704	0.710889	0.537454	-0.859105	2.06223	-0.610728
	Philippines	460	2.99476	0.506027	0.537454	-0.859105	1.60954	-0.43473
	Philippines	461	1.75632	0.936431	0.537454	-0.859105	0.943944	-0.804492
	Philippines	462	2.31558	0.556248	0.537454	-0.859105	1.24452	-0.477876
	Philippines	463	2.71192	1.4411	0.537454	-0.859105	1.45753	-1.23806
	Philippines	464	1.93604	0.475114	0.537454	-0.859105	1.04053	-0.408173
	Philippines	465	1.99532	1.10805	0.537454	-0.859105	1.0724	-0.951932
	Philippines	466	2.99902	0.374701	0.537454	-0.859105	1.61183	-0.321908
	Philippines	467	1.7228	1.20059	0.537454	-0.859105	0.925926	-1.03143
	Philippines	468	2.98896	1.03518	0.537454	-0.859105	1.60643	-0.889325
	Philippines	469	1.9621	1.31732	0.537454	-0.859105	1.05454	-1.13171
	Philippines	470	3.88013	0.670373	0.537454	-0.859105	2.08539	-0.575921
	Philippines	471	2.6514	0.826314	0.537454	-0.859105	1.42501	-0.70989
	Philippines	472	2.29484	0.753463	0.537454	-0.859105	1.23337	-0.647303
	Philippines	473	1.74576	0.513368	0.537454	-0.859105	0.938266	-0.441037
	Philippines	474	1.91917	0.835739	0.537454	-0.859105	1.03147	-0.717987
	Philippines	475	2.58662	0.674026	0.537454	-0.859105	1.39019	-0.579059
	Philippines	476	3.54632	1.93994	0.537454	-0.859105	1.90599	-1.66661
	Philippines	477	3.34282	0.742631	0.537454	-0.859105	1.79661	-0.637998
	Philippines	478	2.09167	1.31993	0.537454	-0.859105	1.12418	-1.13396
	Philippines	479	2.78306	0.258293	0.537454	-0.859105	1.49577	-0.221901
	Philippines	480	1.26873	1.06766	0.537454	-0.859105	0.681883	-0.917236
	Philippines	481	2.52647	0.856643	0.537454	-0.859105	1.35786	-0.735946
	Philippines	482	1.15976	0.719347	0.537454	-0.859105	0.623318	-0.617995
	Philippines	483	2.42643	0.964314	0.537454	-0.859105	1.30409	-0.828447
	Philippines	484	4.45392	0.471899	0.537454	-0.859105	2.39378	-0.405411
	Philippines	485	3.98354	0.327215	0.537454	-0.859105	2.14097	-0.281112
	Philippines	486	3.61314	1.33681	0.537454	-0.859105	1.9419	-1.14846
	Philippines	487	2.73569	1.17659	0.537454	-0.859105	1.47031	-1.01081
	Philippines	488	4.2977	0.530758	0.537454	-0.859105	2.30982	-0.455977
	Philippines	489	2.69917	0.466755	0.537454	-0.859105	1.45068	-0.400992
	Philippines	490	3.85518	0.338296	0.537454	-0.859105	2.07198	-0.290632
	Philippines	491	4.00535	0.763909	0.537454	-0.859105	2.15269	-0.656278
	Philippines	492	3.46888	0.797804	0.537454	-0.859105	1.86436	-0.685398
	Philippines	493	1.63994	0.559182	0.537454	-0.859105	0.88139	-0.480396
	Philippines	494	3.67197	1.39478	0.537454	-0.859105	1.97352	-1.19826
	Philippines	495	5.81381	1.24476	0.537454	-0.859105	3.12466	-1.06938
	Philippines	496	2.36417	1.31696	0.537454	-0.859105	1.27063	-1.13141
	Philippines	497	2.05278	0.390145	0.537454	-0.859105	1.10327	-0.335175
	Philippines	498	1.36397	1.35699	0.537454	-0.859105	0.733069	-1.16579
	Philippines	499	1.97631	0.953611	0.537454	-0.859105	1.06218	-0.819252
	Philippines	500	2.50454	1.24542	0.537454	-0.859105	1.34607	-1.06995
	Philippines	501	2.25935	0.660089	0.537454	-0.859105	1.2143	-0.567086
	Philippines	502	2.10677	0.76847	0.537454	-0.859105	1.13229	-0.660196
	Philippines	503	4.18562	1.4375	0.537454	-0.859105	2.24958	-1.23497
	Philippines	504	1.63142	0.832533	0.537454	-0.859105	0.876813	-0.715233
	Philippines	505	3.17403	0.914099	0.537454	-0.859105	1.70589	-0.785307
	Philippines	506	4.21328	0.869853	0.537454	-0.859105	2.26445	-0.747295
	Philippines	507	2.04262	0.789988	0.537454	-0.859105	1.09781	-0.678682
	Philippines	508	2.26346	0.139686	0.537454	-0.859105	1.21651	-0.120005
	Philippines	509	2.0871	0.375188	0.537454	-0.859105	1.12172	-0.322326
	Philippines	510	2.04192	0.696811	0.537454	-0.859105	1.09744	-0.598634
	Philippines	511	4.42658	0.574764	0.537454	-0.859105	2.37908	-0.493783
	Philippines	512	3.99594	0.921196	0.537454	-0.859105	2.14763	-0.791404
	Philippines	513	2.32651	0.459771	0.537454	-0.859105	1.25039	-0.394992
	Philippines	514	2.61594	0.754525	0.537454	-0.859105	1.40595	-0.648216
	Philippines	515	2.766	0.994888	0.537454	-0.859105	1.4866	-0.854713
	Philippines	516	1.89576	0.424405	0.537454	-0.859105	1.01889	-0.364609
	Philippines	517	1.37291	0.984206	0.537454	-0.859105	0.737876	-0.845536
	Philippines	518	2.16423	0.557966	0.537454	-0.859105	1.16318	-0.479351
	Philippines	519	5.00127	0.754905	0.537454	-0.859105	2.68796	-0.648543
	Philippines	520	2.06999	0.996771	0.537454	-0.859105	1.11253	-0.85633
	Philippines	521	1.36984	0.878099	0.537454	-0.859105	0.736228	-0.754379
	Philippines	522	1.11883	0.963447	0.537454	-0.859105	0.601321	-0.827702
	Philippines	523	3.2894	0.912806	0.537454	-0.859105	1.7679	-0.784197
	Philippines	524	3.32566	0.919539	0.537454	-0.859105	1.78739	-0.78998
	Philippines	525	1.71655	0.546683	0.537454	-0.859105	0.922565	-0.469658
	Philippines	526	2.2534	0.527442	0.537454	-0.859105	1.2111	-0.453128
	Philippines	527	2.62182	0.785804	0.537454	-0.859105	1.40911	-0.675088
	Philippines	528	2.38642	0.925446	0.537454	-0.859105	1.28259	-0.795055
	Philippines	529	3.06947	1.24165	0.537454	-0.859105	1.6497	-1.06671
	Philippines	530	1.97947	0.441235	0.537454	-0.859105	1.06388	-0.379068
	Philippines	531	1.11623	0.39892	0.537454	-0.859105	0.59992	-0.342714
	Philippines	532	2.83732	0.944281	0.537454	-0.859105	1.52493	-0.811236
	Philippines	533	2.74558	1.14379	0.537454	-0.859105	1.47562	-0.982635
	Philippines	534	1.8784	0.257539	0.537454	-0.859105	1.00955	-0.221253
	Philippines	535	3.23215	0.790463	0.537454	-0.859105	1.73714	-0.679091
	Philippines	536	1.49749	0.909243	0.537454	-0.859105	0.804832	-0.781135
	Philippines	537	3.5486	1.64078	0.537454	-0.859105	1.90721	-1.4096
	Philippines	538	2.7408	0.785209	0.537454	-0.859105	1.47306	-0.674577
	Philippines	539	2.15934	0.840005	0.537454	-0.859105	1.16055	-0.721653
	Philippines	540	3.6924	1.37643	0.537454	-0.859105	1.9845	-1.1825
	Philippines	541	3.7882	0.782615	0.537454	-0.859105	2.03598	-0.672348
	Philippines	542	2.4254	0.44272	0.537454	-0.859105	1.30354	-0.380343
	Philippines	543	1.48641	0.764524	0.537454	-0.859105	0.798876	-0.656806
	Philippines	544	2.94018	0.959037	0.537454	-0.859105	1.58021	-0.823913
	Philippines	545	2.29779	0.593522	0.537454	-0.859105	1.23496	-0.509898
	Philippines	546	3.89855	0.813378	0.537454	-0.859105	2.09529	-0.698777
	Philippines	547	3.58795	0.438784	0.537454	-0.859105	1.92836	-0.376962
	Philippines	548	2.24396	0.364286	0.537454	-0.859105	1.20603	-0.31296
	Philippines	549	2.70066	0.265168	0.537454	-0.859105	1.45148	-0.227807
	Philippines	550	2.82453	0.0364063	0.537454	-0.859105	1.51806	-0.0312769
	Philippines	551	1.78301	0.849678	0.537454	-0.859105	0.958284	-0.729962
	Philippines	552	2.20685	0.78346	0.537454	-0.859105	1.18608	-0.673074
	Philippines	553	4.38049	1.57095	0.537454	-0.859105	2.35431	-1.34961
	Philippines	554	3.75266	0.981197	0.537454	-0.859105	2.01688	-0.842951
	Philippines	555	4.12811	0.4629	0.537454	-0.859105	2.21867	-0.397679
	Philippines	556	3.8006	0.876097	0.537454	-0.859105	2.04265	-0.752659
	Philippines	557	0.964552	0.403711	0.537454	-0.859105	0.518402	-0.34683
	Philippines	558	2.74501	0.933628	0.537454	-0.859105	1.47532	-0.802084
	Philippines	559	2.01189	1.10164	0.537454	-0.859105	1.0813	-0.946427
	Philippines	560	2.45694	1.68433	0.537454	-0.859105	1.32049	-1.44701
	Philippines	561	3.66311	1.56514	0.537454	-0.859105	1.96876	-1.34462
	Philippines	562	3.05297	1.01215	0.537454	-0.859105	1.64083	-0.869541
	Philippines	563	2.01726	0.556649	0.537454	-0.859105	1.08419	-0.47822
	Philippines	564	2.59031	0.932761	0.537454	-0.859105	1.39217	-0.80134
	Philippines	565	1.75585	0.496385	0.537454	-0.859105	0.943689	-0.426447
	Philippines	566	3.37164	0.907569	0.537454	-0.859105	1.8121	-0.779697
	Philippines	567	3.2225	0.717879	0.537454	-0.859105	1.73195	-0.616733
	Philippines	568	2.48609	1.04162	0.537454	-0.859105	1.33616	-0.89486
	Philippines	569	2.54087	0.875575	0.537454	-0.859105	1.3656	-0.752211
	Philippines	570	4.52427	0.745016	0.537454	-0.859105	2.43159	-0.640047
	Philippines	571	2.96796	1.31783	0.537454	-0.859105	1.59515	-1.13215
	Philippines	572	2.59862	0.688796	0.537454	-0.859105	1.39664	-0.591748
	Philippines	573	3.27586	0.0574988	0.537454	-0.859105	1.76062	-0.0493975
	Philippines	574	3.0746	0.878833	0.537454	-0.859105	1.65246	-0.75501
	Philippines	575	2.72489	0.446699	0.537454	-0.859105	1.46451	-0.383761
	Philippines	576	3.55724	0.163094	0.537454	-0.859105	1.91186	-0.140115
	Philippines	577	1.50122	0.797218	0.537454	-0.859105	0.806835	-0.684894
	Philippines	578	2.47009	0.879977	0.537454	-0.859105	1.32756	-0.755992
	Philippines	579	3.47624	0.506002	0.537454	-0.859105	1.86832	-0.434709
	Philippines	580	2.22247	0.257208	0.537454	-0.859105	1.19448	-0.220969
	Philippines	581	2.19133	0.90543	0.537454	-0.859105	1.17774	-0.77786
	Philippines	582	1.96683	0.605626	0.537454	-0.859105	1.05708	-0.520297
	Philippines	583	3.29848	1.10145	0.537454	-0.859105	1.77278	-0.946262
	Philippines	584	2.7593	0.19577	0.537454	-0.859105	1.483	-0.168187
	Philippines	585	3.31747	1.23786	0.537454	-0.859105	1.78299	-1.06345
	Philippines	586	3.68875	0.692179	0.537454	-0.859105	1.98253	-0.594654
	Philippines	587	3.09549	1.23516	0.537454	-0.859105	1.66369	-1.06113
	Philippines	588	1.8939	0.656302	0.537454	-0.859105	1.01789	-0.563832
	Philippines	589	3.26911	1.0995	0.537454	-0.859105	1.757	-0.944585
	Philippines	590	1.60263	0.983813	0.537454	-0.859105	0.861339	-0.845199
	Philippines	591	2.46251	0.770618	0.537454	-0.859105	1.32349	-0.662041
	Philippines	592	2.38775	0.536616	0.537454	-0.859105	1.2833	-0.46101
	Philippines	593	1.79009	0.759689	0.537454	-0.859105	0.962089	-0.652652
	Philippines	594	3.28186	1.04049	0.537454	-0.859105	1.76385	-0.893889
	Philippines	595	3.84548	0.207165	0.537454	-0.859105	2.06677	-0.177976
	Philippines	596	2.56337	0.451222	0.537454	-0.859105	1.3777	-0.387647
	Philippines	597	6.15308	1.01949	0.537454	-0.859105	3.307	-0.875849
	Philippines	598	3.35365	0.638763	0.537454	-0.859105	1.80244	-0.548765
	Philippines	599	4.62521	1.07721	0.537454	-0.859105	2.48584	-0.925434
	Philippines	600	1.77071	0.974764	0.537454	-0.859105	0.951678	-0.837425
	Philippines	601	2.55393	1.15316	0.537454	-0.859105	1.37262	-0.990689
	Philippines	602	3.29478	1.34025	0.537454	-0.859105	1.77079	-1.15141
	Philippines	603	3.06037	0.766824	0.537454	-0.859105	1.64481	-0.658782
	Philippines	604	5.13601	1.51951	0.537454	-0.859105	2.76037	-1.30542
	Philippines	605	2.20571	0.587538	0.537454	-0.859105	1.18547	-0.504757
	Philippines	606	1.96866	0.328904	0.537454	-0.859105	1.05807	-0.282563
	Philippines	607	3.54422	0.784808	0.537454	-0.859105	1.90485	-0.674232
	Philippines	608	2.83436	0.800516	0.537454	-0.859105	1.52334	-0.687727
	Philippines	609	2.50948	0.90344	0.537454	-0.859105	1.34873	-0.77615
	Philippines	610	3.43059	1.20126	0.537454	-0.859105	1.84379	-1.03201
	Philippines	611	3.3307	0.627522	0.537454	-0.859105	1.7901	-0.539107
	Philippines	612	3.35781	0.41209	0.537454	-0.859105	1.80467	-0.354029
	Philippines	613	2.7462	1.55606	0.537454	-0.859105	1.47596	-1.33682
	Philippines	614	1.87213	0.562021	0.537454	-0.859105	1.00618	-0.482835
	Philippines	615	2.31177	0.860747	0.537454	-0.859105	1.24247	-0.739472
	Philippines	616	2.59661	1.02137	0.537454	-0.859105	1.39556	-0.877467
	Philippines	617	2.88733	0.559391	0.537454	-0.859105	1.55181	-0.480576
	Philippines	618	1.98361	0.328783	0.537454	-0.859105	1.0661	-0.282459
	Philippines	619	4.24113	0.718962	0.537454	-0.859105	2.27941	-0.617664
	Philippines	620	2.23523	0.90052	0.537454	-0.859105	1.20134	-0.773641
	Philippines	621	5.5257	0.263422	0.537454	-0.859105	2.96981	-0.226307
	Philippines	622	2.27261	0.886001	0.537454	-0.859105	1.22143	-0.761168
	Philippines	623	2.72163	0.530491	0.537454	-0.859105	1.46275	-0.455747
	Philippines	624	3.56617	0.992493	0.537454	-0.859105	1.91665	-0.852656
	Philippines	625	2.33631	1.2671	0.537454	-0.859105	1.25566	-1.08857
	Philippines	626	4.14867	1.20972	0.537454	-0.859105	2.22972	-1.03928
	Philippines	627	2.18523	0.652303	0.537454	-0.859105	1.17446	-0.560397
	Philippines	628	3.17286	1.76026	0.537454	-0.859105	1.70527	-1.51224
	Philippines	629	2.4613	1.01579	0.537454	-0.859105	1.32283	-0.872674
	Philippines	630	2.68968	0.823056	0.537454	-0.859105	1.44558	-0.707091
	Philippines	631	1.40639	0.858222	0.537454	-0.859105	0.755871	-0.737303
	Philippines	632	5.17069	1.88415	0.537454	-0.859105	2.77901	-1.61868
	Philippines	633	2.39012	0.719575	0.537454	-0.859105	1.28458	-0.61819
	Philippines	634	2.38624	1.16773	0.537454	-0.859105	1.2825	-1.0032
	Philippines	635	5.14497	-0.109245	0.537454	-0.859105	2.76518	0.0938531
	Philippines	636	2.41831	1.81345	0.537454	-0.859105	1.29973	-1.55794
	Philippines	637	2.93619	0.790056	0.537454	-0.859105	1.57807	-0.678741
	Philippines	638	2.31141	0.814294	0.537454	-0.859105	1.24228	-0.699564
	Philippines	639	3.32837	0.676562	0.537454	-0.859105	1.78885	-0.581237
	Philippines	640	1.97244	0.729871	0.537454	-0.859105	1.06009	-0.627035
	Philippines	641	2.62642	1.08193	0.537454	-0.859105	1.41158	-0.929488
	Philippines	642	3.33805	1.05381	0.537454	-0.859105	1.79405	-0.905334
	Philippines	643	3.36469	1.63	0.537454	-0.859105	1.80837	-1.40034
	Philippines	644	3.69969	1.90671	0.537454	-0.859105	1.98841	-1.63806
	Philippines	645	2.50255	1.00088	0.537454	-0.859105	1.34501	-0.859858
	Philippines	646	2.09183	0.837264	0.537454	-0.859105	1.12426	-0.719298
	Philippines	647	4.40259	0.464751	0.537454	-0.859105	2.36619	-0.39927
	Philippines	648	2.81237	0.58144	0.537454	-0.859105	1.51152	-0.499518
	Philippines	649	2.38473	0.874921	0.537454	-0.859105	1.28168	-0.751649
	Philippines	650	3.28907	0.010775	0.537454	-0.859105	1.76773	-0.00925684
	Philippines	651	1.75497	0.96423	0.537454	-0.859105	0.943216	-0.828375
	Philippines	652	2.43799	0.61781	0.537454	-0.859105	1.31031	-0.530764
	Philippines	653	1.81195	1.01332	0.537454	-0.859105	0.973839	-0.870551
	Philippines	654	2.96601	0.496105	0.537454	-0.859105	1.59409	-0.426206
	Philippines	655	4.02103	1.29647	0.537454	-0.859105	2.16112	-1.11381
	Philippines	656	1.29645	0.774953	0.537454	-0.859105	0.696782	-0.665766
	Philippines	657	2.80646	0.761443	0.537454	-0.859105	1.50835	-0.654159
	Philippines	658	1.26242	0.700082	0.537454	-0.859105	0.678492	-0.601444
	Philippines	659	2.22853	0.682989	0.537454	-0.859105	1.19774	-0.58676
	Philippines	660	2.31551	0.867406	0.537454	-0.859105	1.24448	-0.745193
	Philippines	661	6.14557	1.09626	0.537454	-0.859105	3.30296	-0.941801
	Philippines	662	1.89271	0.759037	0.537454	-0.859105	1.01724	-0.652093
	Philippines	663	4.0661	1.62201	0.537454	-0.859105	2.18534	-1.39348
	Philippines	664	2.41693	0.70585	0.537454	-0.859105	1.29899	-0.606399
	Philippines	665	6.59129	0.13444	0.537454	-0.859105	3.54252	-0.115498
	Philippines	666	2.09571	0.313544	0.537454	-0.859105	1.12635	-0.269367
	Philippines	667	3.65498	1.82372	0.537454	-0.859105	1.96439	-1.56677
	Philippines	668	1.30037	0.469807	0.537454	-0.859105	0.698888	-0.403614
	Philippines	669	2.97328	0.827691	0.537454	-0.859105	1.598	-0.711073
	Philippines	670	4.6148	1.48715	0.537454	-0.859105	2.48024	-1.27761
	Philippines	671	3.11474	0.625653	0.537454	-0.859105	1.67403	-0.537501
	Philippines	672	2.86187	0.661915	0.537454	-0.859105	1.53812	-0.568655
	Philippines	673	1.84843	0.867671	0.537454	-0.859105	0.993445	-0.745421
	Philippines	674	2.04031	0.471096	0.537454	-0.859105	1.09657	-0.404721
	Philippines	675	2.2552	0.727386	0.537454	-0.859105	1.21207	-0.6249
	Philippines	676	1.41135	0.5419	0.537454	-0.859105	0.758538	-0.465549
	Philippines	677	6.11043	0.701526	0.537454	-0.859105	3.28408	-0.602684
	Philippines	678	5.18234	0.0431994	0.537454	-0.859105	2.78527	-0.0371128
	Philippines	679	3.00984	0.60864	0.537454	-0.859105	1.61765	-0.522886
	Philippines	680	1.67778	0.64422	0.537454	-0.859105	0.901729	-0.553452
	Philippines	681	1.70928	1.24253	0.537454	-0.859105	0.918661	-1.06747
	Philippines	682	3.71321	0.437755	0.537454	-0.859105	1.99568	-0.376077
	Philippines	683	2.89773	0.479068	0.537454	-0.859105	1.5574	-0.411569
	Philippines	684	3.24238	0.977309	0.537454	-0.859105	1.74263	-0.839611
	Philippines	685	2.05042	0.388349	0.537454	-0.859105	1.10201	-0.333633
	Philippines	686	3.48732	0.457642	0.537454	-0.859105	1.87428	-0.393162
	Philippines	687	3.66131	0.97003	0.537454	-0.859105	1.96778	-0.833357
	Philippines	688	4.94975	0.615646	0.537454	-0.859105	2.66027	-0.528905
	Philippines	689	2.17623	0.610966	0.537454	-0.859105	1.16962	-0.524883
	Philippines	690	2.95963	1.33169	0.537454	-0.859105	1.59067	-1.14406
	Philippines	691	2.72366	0.657425	0.537454	-0.859105	1.46384	-0.564797
	Philippines	692	3.77778	1.46514	0.537454	-0.859105	2.03038	-1.25871
	Philippines	693	2.23838	1.3389	0.537454	-0.859105	1.20303	-1.15025
	Philippines	694	3.84199	1.26866	0.537454	-0.859105	2.0649	-1.08991
	Philippines	695	1.56716	0.694881	0.537454	-0.859105	0.842276	-0.596976
	Philippines	696	4.57467	0.717592	0.537454	-0.859105	2.45868	-0.616487
	Philippines	697	2.47422	0.639071	0.537454	-0.859105	1.32978	-0.549029
	Philippines	698	4.42633	0.48957	0.537454	-0.859105	2.37895	-0.420592
	Philippines	699	2.5695	0.692459	0.537454	-0.859105	1.38099	-0.594895
	Philippines	700	3.68867	0.478242	0.537454	-0.859105	1.98249	-0.41086
	Philippines	701	3.09247	1.21479	0.537454	-0.859105	1.66206	-1.04363
	Philippines	702	3.12564	1.18179	0.537454	-0.859105	1.67989	-1.01528
	Philippines	703	3.77124	1.24156	0.537454	-0.859105	2.02687	-1.06663
	Philippines	704	2.47912	1.11244	0.537454	-0.859105	1.33242	-0.955699
	Philippines	705	1.35024	0.808193	0.537454	-0.859105	0.725695	-0.694323
	Philippines	706	2.13975	1.13323	0.537454	-0.859105	1.15002	-0.973567
	Philippines	707	3.51106	0.550783	0.537454	-0.859105	1.88703	-0.47318
	Philippines	708	2.46237	1.32926	0.537454	-0.859105	1.32341	-1.14197
	Philippines	709	2.98343	0.773073	0.537454	-0.859105	1.60346	-0.664151
	Philippines	710	3.52517	1.9899	0.537454	-0.859105	1.89462	-1.70953
	Philippines	711	5.25668	1.00461	0.537454	-0.859105	2.82523	-0.863064
	Philippines	712	1.617	0.658508	0.537454	-0.859105	0.869064	-0.565727
	Philippines	713	1.24034	0.612554	0.537454	-0.859105	0.666625	-0.526249
	Philippines	714	5.59669	1.00106	0.537454	-0.859105	3.00797	-0.860013
	Philippines	715	4.08235	0.769749	0.537454	-0.859105	2.19408	-0.661295
	Philippines	716	2.01377	0.507427	0.537454	-0.859105	1.08231	-0.435933
	Philippines	717	2.6564	1.21688	0.537454	-0.859105	1.42769	-1.04543
	Philippines	718	2.6243	0.53291	0.537454	-0.859105	1.41044	-0.457826
	Philippines	719	1.26206	0.58114	0.537454	-0.859105	0.678301	-0.49926
	Philippines	720	2.23238	0.72872	0.537454	-0.859105	1.1998	-0.626047
	Philippines	721	1.91436	0.124487	0.537454	-0.859105	1.02888	-0.106947
	Philippines	722	4.19422	0.927077	0.537454	-0.859105	2.2542	-0.796456
	Philippines	723	4.16798	0.791501	0.537454	-0.859105	2.2401	-0.679983
	Philippines	724	2.87045	1.30265	0.537454	-0.859105	1.54274	-1.11911
	Philippines	725	1.92113	0.515083	0.537454	-0.859105	1.03252	-0.44251
	Philippines	726	2.926	-0.0318976	0.537454	-0.859105	1.57259	0.0274034
	Philippines	727	2.03773	0.603749	0.537454	-0.859105	1.09519	-0.518684
	Philippines	728	3.26988	0.298758	0.537454	-0.859105	1.75741	-0.256665
	Philippines	729	1.64256	0.889501	0.537454	-0.859105	0.882803	-0.764175
	Philippines	730	1.9185	0.694902	0.537454	-0.859105	1.03111	-0.596994
	Philippines	731	3.48813	1.1564	0.537454	-0.859105	1.87471	-0.993467
	Philippines	732	2.42669	0.963635	0.537454	-0.859105	1.30423	-0.827863
	Philippines	733	2.17771	0.626218	0.537454	-0.859105	1.17042	-0.537987
	Philippines	734	3.64004	0.902977	0.537454	-0.859105	1.95636	-0.775752
	Philippines	735	2.81403	0.93725	0.537454	-0.859105	1.51241	-0.805196
	Philippines	736	2.18935	1.044	0.537454	-0.859105	1.17668	-0.896909
	Philippines	737	2.58596	0.522236	0.537454	-0.859105	1.38983	-0.448656
	Philippines	738	3.51321	1.07944	0.537454	-0.859105	1.88819	-0.927351
	Philippines	739	3.1192	1.15176	0.537454	-0.859105	1.67643	-0.989487
	Philippines	740	2.92586	0.675823	0.537454	-0.859105	1.57252	-0.580603
	Philippines	741	3.3315	1.31526	0.537454	-0.859105	1.79053	-1.12994
	Philippines	742	3.33817	0.390846	0.537454	-0.859105	1.79412	-0.335778
	Philippines	743	3.86132	0.624479	0.537454	-0.859105	2.07528	-0.536493
	Philippines	744	4.58505	0.447401	0.537454	-0.859105	2.46426	-0.384364
	Philippines	745	3.15365	0.997758	0.537454	-0.859105	1.69494	-0.857179
	Philippines	746	3.09177	0.398341	0.537454	-0.859105	1.66169	-0.342217
	Philippines	747	1.72944	0.688856	0.537454	-0.859105	0.929494	-0.5918
	Philippines	748	3.5241	1.29947	0.537454	-0.859105	1.89404	-1.11638
	Philippines	749	2.93018	0.589505	0.537454	-0.859105	1.57484	-0.506447
	Philippines	750	2.71306	0.517739	0.537454	-0.859105	1.45815	-0.444792
	Philippines	751	2.44194	1.05839	0.537454	-0.859105	1.31243	-0.909269
	Philippines	752	3.01375	1.21665	0.537454	-0.859105	1.61975	-1.04523
	Philippines	753	2.43535	0.751869	0.537454	-0.859105	1.30889	-0.645934
	Philippines	754	2.7947	1.05949	0.537454	-0.859105	1.50202	-0.910215
	Philippines	755	1.81838	0.438963	0.537454	-0.859105	0.977294	-0.377115
	Philippines	756	2.45333	1.31583	0.537454	-0.859105	1.31855	-1.13044
	Philippines	757	3.27269	0.781597	0.537454	-0.859105	1.75892	-0.671474
	Philippines	758	3.29952	0.850871	0.537454	-0.859105	1.77334	-0.730988
	Philippines	759	2.52265	0.883736	0.537454	-0.859105	1.35581	-0.759222
	Philippines	760	3.60788	1.0554	0.537454	-0.859105	1.93907	-0.906697
	Philippines	761	1.96505	0.845805	0.537454	-0.859105	1.05612	-0.726635
	Philippines	762	2.68855	0.387461	0.537454	-0.859105	1.44497	-0.33287
	Philippines	763	3.36204	0.666704	0.537454	-0.859105	1.80694	-0.572768
	Philippines	764	4.45868	0.925115	0.537454	-0.859105	2.39633	-0.794771
	Philippines	765	3.9666	1.14524	0.537454	-0.859105	2.13187	-0.983882
	Philippines	766	4.75061	0.75315	0.537454	-0.859105	2.55324	-0.647035
	Philippines	767	5.82826	0.865373	0.537454	-0.859105	3.13242	-0.743446
	Philippines	768	1.90245	1.14512	0.537454	-0.859105	1.02248	-0.983781
	Philippines	769	3.46527	0.616618	0.537454	-0.859105	1.86242	-0.52974
	Philippines	770	3.80819	1.5799	0.537454	-0.859105	2.04673	-1.3573
	Philippines	771	3.71288	0.832098	0.537454	-0.859105	1.9955	-0.71486
	Philippines	772	2.88881	0.754798	0.537454	-0.859105	1.5526	-0.648451
	Philippines	773	3.02818	1.4665	0.537454	-0.859105	1.62751	-1.25988
	Philippines	774	3.66337	1.05902	0.537454	-0.859105	1.9689	-0.909811
	Philippines	775	2.63909	1.38193	0.537454	-0.859105	1.41839	-1.18722
	Philippines	776	2.26123	1.14973	0.537454	-0.859105	1.21531	-0.987736
	Philippines	777	1.8906	1.2284	0.537454	-0.859105	1.01611	-1.05532
	Philippines	778	5.35528	0.427624	0.537454	-0.859105	2.87822	-0.367374
	Philippines	779	4.03904	1.03041	0.537454	-0.859105	2.1708	-0.885231
	Philippines	780	3.33707	0.887263	0.537454	-0.859105	1.79352	-0.762252
	Philippines	781	4.06523	0.713921	0.537454	-0.859105	2.18487	-0.613333
	Philippines	782	2.0705	0.601147	0.537454	-0.859105	1.1128	-0.516448
	Philippines	783	2.22119	0.761346	0.537454	-0.859105	1.19379	-0.654076
	Philippines	784	8.34098	-0.17407	0.537454	-0.859105	4.4829	0.149544
	Philippines	785	2.31827	0.442081	0.537454	-0.859105	1.24596	-0.379794
	Philippines	786	2.52292	1.10873	0.537454	-0.859105	1.35595	-0.952516
	Philippines	787	1.55299	0.522138	0.537454	-0.859105	0.834662	-0.448571
	Philippines	788	5.98169	1.26974	0.537454	-0.859105	3.21488	-1.09084
	Philippines	789	3.00774	1.19266	0.537454	-0.859105	1.61652	-1.02462
	Philippines	790	1.61337	0.137696	0.537454	-0.859105	0.867111	-0.118296
	Philippines	791	3.96677	0.609892	0.537454	-0.859105	2.13196	-0.523961
	Philippines	792	2.98515	0.817305	0.537454	-0.859105	1.60438	-0.702151
	Philippines	793	1.46088	0.440667	0.537454	-0.859105	0.785156	-0.378579
	Philippines	794	2.8915	1.05805	0.537454	-0.859105	1.55405	-0.908978
	Philippines	795	5.96417	1.19194	0.537454	-0.859105	3.20547	-1.024
	Philippines	796	2.61304	1.30276	0.537454	-0.859105	1.40439	-1.11921
	Philippines	797	3.94775	1.08634	0.537454	-0.859105	2.12174	-0.933279
	Philippines	798	4.39407	1.03899	0.537454	-0.859105	2.36161	-0.892603
	Philippines	799	3.38967	0.702849	0.537454	-0.859105	1.82179	-0.603821
	Philippines	800	4.20067	0.681661	0.537454	-0.859105	2.25767	-0.585618
	Philippines	801	2.38927	0.753295	0.537454	-0.859105	1.28412	-0.647159
	Philippines	802	4.50219	0.996032	0.537454	-0.859105	2.41972	-0.855696
	Philippines	803	3.31881	0.831594	0.537454	-0.859105	1.78371	-0.714427
	Philippines	804	2.86503	0.264774	0.537454	-0.859105	1.53982	-0.227469
	Philippines	805	3.7683	0.587394	0.537454	-0.859105	2.02529	-0.504633
	Philippines	806	1.83823	0.600298	0.537454	-0.859105	0.987962	-0.515719
	Philippines	807	2.54465	0.527476	0.537454	-0.859105	1.36763	-0.453157
	Philippines	808	2.05583	0.831946	0.537454	-0.859105	1.10492	-0.714729
	Philippines	809	2.06345	0.938206	0.537454	-0.859105	1.10901	-0.806017
	Philippines	810	8.75582	0.563886	0.537454	-0.859105	4.70585	-0.484437
	Philippines	811	2.54766	1.06593	0.537454	-0.859105	1.36925	-0.915747
	Philippines	812	2.25235	0.669445	0.537454	-0.859105	1.21054	-0.575124
	Philippines	813	2.97343	1.3497	0.537454	-0.859105	1.59808	-1.15953
	Philippines	814	2.66311	0.918762	0.537454	-0.859105	1.4313	-0.789313
	Philippines	815	2.80846	0.771755	0.537454	-0.859105	1.50942	-0.663018
	Philippines	816	3.08769	0.69461	0.537454	-0.859105	1.65949	-0.596743
	Philippines	817	3.35234	0.943506	0.537454	-0.859105	1.80173	-0.810571
	Philippines	818	1.71123	1.07757	0.537454	-0.859105	0.919706	-0.92575
	Philippines	819	2.66607	0.666413	0.537454	-0.859105	1.43289	-0.572519
	Philippines	820	3.35956	1.80349	0.537454	-0.859105	1.80561	-1.54939
	Philippines	821	1.90738	0.606463	0.537454	-0.859105	1.02513	-0.521015
	Philippines	822	2.20379	1.26116	0.537454	-0.859105	1.18444	-1.08347
	Philippines	823	1.79812	0.608149	0.537454	-0.859105	0.966407	-0.522464
	Philippines	824	1.91881	0.542587	0.537454	-0.859105	1.03127	-0.466139
	Philippines	825	3.52919	0.936926	0.537454	-0.859105	1.89678	-0.804917
	Philippines	826	3.63153	1.05857	0.537454	-0.859105	1.95178	-0.909426
	Philippines	827	3.59289	1.97162	0.537454	-0.859105	1.93101	-1.69383
	Philippines	828	1.57824	0.495214	0.537454	-0.859105	0.848234	-0.42544
	Philippines	829	1.68557	0.705951	0.537454	-0.859105	0.905916	-0.606486
	Philippines	830	2.80211	0.580991	0.537454	-0.859105	1.50601	-0.499132
	Philippines	831	4.56562	0.396468	0.537454	-0.859105	2.45381	-0.340608
	Philippines	832	5.4052	0.243219	0.537454	-0.859105	2.90505	-0.208951
	Philippines	833	3.04326	0.812913	0.537454	-0.859105	1.63561	-0.698378
	Philippines	834	1.39598	0.797209	0.537454	-0.859105	0.750278	-0.684886
	Philippines	835	2.07604	0.76049	0.537454	-0.859105	1.11578	-0.653341
	Philippines	836	3.51284	1.25259	0.537454	-0.859105	1.88799	-1.07611
	Philippines	837	4.19961	0.70961	0.537454	-0.859105	2.2571	-0.609629
	Philippines	838	4.65336	0.350996	0.537454	-0.859105	2.50097	-0.301543
	Philippines	839	2.62432	0.884048	0.537454	-0.859105	1.41045	-0.75949
	Philippines	840	2.90893	0.540811	0.537454	-0.859105	1.56342	-0.464614
	Philippines	841	2.52873	0.357134	0.537454	-0.859105	1.35908	-0.306816
	Philippines	842	2.24106	1.12552	0.537454	-0.859105	1.20447	-0.96694
	Philippines	843	2.65557	1.12767	0.537454	-0.859105	1.42725	-0.968783
	Philippines	844	3.54581	0.327564	0.537454	-0.859105	1.90571	-0.281412
	Philippines	845	2.38892	0.945805	0.537454	-0.859105	1.28394	-0.812546
	Philippines	846	4.30401	0.199317	0.537454	-0.859105	2.31321	-0.171234
	Philippines	847	3.32006	1.02473	0.537454	-0.859105	1.78438	-0.880349
	Philippines	848	1.57877	0.431858	0.537454	-0.859105	0.848516	-0.371012
	Philippines	849	4.24333	0.537252	0.537454	-0.859105	2.28059	-0.461555
	Philippines	850	3.81671	0.568644	0.537454	-0.859105	2.05131	-0.488525
	Philippines	851	3.1013	0.651102	0.537454	-0.859105	1.66681	-0.559365
	Philippines	852	2.12546	0.514527	0.537454	-0.859105	1.14234	-0.442033
	Philippines	853	2.06273	1.02109	0.537454	-0.859105	1.10862	-0.877223
	Philippines	854	1.5596	0.545085	0.537454	-0.859105	0.838215	-0.468285
	Philippines	855	4.16507	1.921	0.537454	-0.859105	2.23853	-1.65034
	Philippines	856	2.42658	0.612474	0.537454	-0.859105	1.30418	-0.52618
	Philippines	857	2.98736	0.727994	0.537454	-0.859105	1.60557	-0.625423
	Philippines	858	3.85586	1.27771	0.537454	-0.859105	2.07235	-1.09769
	Philippines	859	3.96371	0.423211	0.537454	-0.859105	2.13032	-0.363583
	Philippines	860	3.01506	0.632951	0.537454	-0.859105	1.62046	-0.543772
	Philippines	861	1.61338	0.388853	0.537454	-0.859105	0.867118	-0.334066
	Philippines	862	3.04213	1.15095	0.537454	-0.859105	1.63501	-0.988783
	Philippines	863	4.49205	0.39551	0.537454	-0.859105	2.41427	-0.339785
	Philippines	864	1.24473	0.377066	0.537454	-0.859105	0.668988	-0.32394
	Philippines	865	2.48465	0.632258	0.537454	-0.859105	1.33539	-0.543176
	Philippines	866	3.86963	0.836123	0.537454	-0.859105	2.07975	-0.718317
	Philippines	867	3.16562	0.738994	0.537454	-0.859105	1.70138	-0.634873
	Philippines	868	1.61358	0.589938	0.537454	-0.859105	0.867223	-0.506818
	Philippines	869	2.30617	0.68349	0.537454	-0.859105	1.23946	-0.587189
	Philippines	870	2.80361	0.434616	0.537454	-0.859105	1.50681	-0.373381
	Philippines	871	2.93337	1.05461	0.537454	-0.859105	1.57655	-0.906016
	Philippines	872	5.55003	1.02256	0.537454	-0.859105	2.98289	-0.878488
	Philippines	873	2.91269	1.02805	0.537454	-0.859105	1.56544	-0.883205
	Philippines	874	3.5384	1.30124	0.537454	-0.859105	1.90173	-1.1179
	Philippines	875	2.58785	0.633347	0.537454	-0.859105	1.39085	-0.544111
	Philippines	876	2.61776	0.825246	0.537454	-0.859105	1.40692	-0.708973
	Philippines	877	3.22188	0.531452	0.537454	-0.859105	1.73161	-0.456573
	Philippines	878	2.0134	1.11445	0.537454	-0.859105	1.08211	-0.95743
	Philippines	879	2.46149	1.08826	0.537454	-0.859105	1.32294	-0.934925
	Philippines	880	1.58984	0.408447	0.537454	-0.859105	0.854467	-0.350898
	Philippines	881	2.56649	0.81676	0.537454	-0.859105	1.37937	-0.701682
	Philippines	882	3.30502	1.25725	0.537454	-0.859105	1.7763	-1.08011
	Philippines	883	3.24364	0.874679	0.537454	-0.859105	1.74331	-0.751441
	Philippines	884	1.35372	0.306345	0.537454	-0.859105	0.727562	-0.263182
	Philippines	885	2.43577	0.873924	0.537454	-0.859105	1.30911	-0.750792
	Philippines	886	2.01966	0.869725	0.537454	-0.859105	1.08548	-0.747185
	Philippines	887	2.25936	1.10877	0.537454	-0.859105	1.2143	-0.952553
	Philippines	888	3.72585	1.50742	0.537454	-0.859105	2.00247	-1.29504
	Philippines	889	2.19375	1.17819	0.537454	-0.859105	1.17904	-1.01219
	Philippines	890	2.49294	0.582755	0.537454	-0.859105	1.33984	-0.500648
	Philippines	891	1.91487	1.0051	0.537454	-0.859105	1.02916	-0.86349
	Philippines	892	3.49013	0.996465	0.537454	-0.859105	1.87578	-0.856068
	Philippines	893	1.84538	1.02785	0.537454	-0.859105	0.991805	-0.883028
	Philippines	894	5.18389	0.965467	0.537454	-0.859105	2.78611	-0.829437
	Philippines	895	3.06831	1.47176	0.537454	-0.859105	1.64908	-1.2644
	Philippines	896	3.7388	0.196739	0.537454	-0.859105	2.00943	-0.169019
	Philippines	897	1.61797	0.667596	0.537454	-0.859105	0.869582	-0.573535
	Philippines	898	3.56333	1.36123	0.537454	-0.859105	1.91513	-1.16944
	Philippines	899	1.32767	0.696977	0.537454	-0.859105	0.713559	-0.598776
	Philippines	900	2.91361	0.520742	0.537454	-0.859105	1.56593	-0.447372
	Philippines	901	4.00903	1.17899	0.537454	-0.859105	2.15467	-1.01288
	Philippines	902	3.56031	1.7666	0.537454	-0.859105	1.91351	-1.5177
	Philippines	903	1.83605	0.657424	0.537454	-0.859105	0.986792	-0.564796
	Philippines	904	2.96643	0.612768	0.537454	-0.859105	1.59432	-0.526432
	Philippines	905	4.71279	0.558207	0.537454	-0.859105	2.53291	-0.479558
	Philippines	906	2.57088	0.754391	0.537454	-0.859105	1.38173	-0.648101
	Philippines	907	2.98198	0.451519	0.537454	-0.859105	1.60268	-0.387902
	Philippines	908	1.7045	0.573709	0.537454	-0.859105	0.916089	-0.492876
	Philippines	909	2.31336	0.79592	0.537454	-0.859105	1.24333	-0.683779
	Philippines	910	2.23103	0.99605	0.537454	-0.859105	1.19908	-0.855712
	Philippines	911	1.95229	0.773231	0.537454	-0.859105	1.04926	-0.664286
	Philippines	912	1.81184	0.632955	0.537454	-0.859105	0.973784	-0.543774
	Philippines	913	3.08338	0.890731	0.537454	-0.859105	1.65718	-0.765231
	Philippines	914	2.1568	1.22481	0.537454	-0.859105	1.15918	-1.05224
	Philippines	915	2.73137	0.35413	0.537454	-0.859105	1.46799	-0.304235
	Philippines	916	3.37547	0.365435	0.537454	-0.859105	1.81416	-0.313947
	Philippines	917	5.27716	0.21366	0.537454	-0.859105	2.83623	-0.183556
	Philippines	918	7.01772	-0.200614	0.537454	-0.859105	3.77171	0.172349
	Philippines	919	5.02101	0.688738	0.537454	-0.859105	2.69856	-0.591699
	Philippines	920	2.5381	0.914527	0.537454	-0.859105	1.36411	-0.785675
	Philippines	921	1.41124	0.952128	0.537454	-0.859105	0.758476	-0.817978
	Philippines	922	2.42538	0.97887	0.537454	-0.859105	1.30353	-0.840952
	Philippines	923	5.68869	1.28627	0.537454	-0.859105	3.05741	-1.10504
	Philippines	924	2.72573	0.36595	0.537454	-0.859105	1.46495	-0.31439
	Philippines	925	2.07261	0.441543	0.537454	-0.859105	1.11394	-0.379331
	Philippines	926	2.74236	1.14677	0.537454	-0.859105	1.4739	-0.985193
	Philippines	927	2.21032	0.731202	0.537454	-0.859105	1.18795	-0.628179
	Philippines	928	4.04728	0.67398	0.537454	-0.859105	2.17523	-0.579019
	Philippines	929	2.43269	0.378097	0.537454	-0.859105	1.30746	-0.324825
	Philippines	930	1.94675	0.545604	0.537454	-0.859105	1.04629	-0.468731
	Philippines	931	2.74843	0.681177	0.537454	-0.859105	1.47716	-0.585203
	Philippines	932	3.00514	1.4141	0.537454	-0.859105	1.61512	-1.21486
	Philippines	933	2.05662	0.507429	0.537454	-0.859105	1.10534	-0.435935
	Philippines	934	4.21104	1.05768	0.537454	-0.859105	2.26324	-0.908657
	Philippines	935	1.73261	0.45576	0.537454	-0.859105	0.931201	-0.391545
	Philippines	936	2.62693	1.3188	0.537454	-0.859105	1.41185	-1.13299
	Philippines	937	2.24029	0.833383	0.537454	-0.859105	1.20406	-0.715963
	Philippines	938	2.89157	0.680734	0.537454	-0.859105	1.55408	-0.584822
	Philippines	939	4.07843	0.508282	0.537454	-0.859105	2.19197	-0.436667
	Philippines	940	2.59611	1.12127	0.537454	-0.859105	1.39529	-0.963287
	Philippines	941	1.06334	0.386065	0.537454	-0.859105	0.571499	-0.33167
	Philippines	942	9.33567	1.30186	0.537454	-0.859105	5.0175	-1.11843
	Philippines	943	5.51877	1.67207	0.537454	-0.859105	2.96609	-1.43648
	Philippines	944	4.15271	0.778072	0.537454	-0.859105	2.23189	-0.668446
	Philippines	945	1.92518	0.665587	0.537454	-0.859105	1.0347	-0.571809
	Philippines	946	4.58392	0.782011	0.537454	-0.859105	2.46365	-0.67183
	Philippines	947	2.63678	0.804403	0.537454	-0.859105	1.41715	-0.691066
	Philippines	948	1.9183	0.654289	0.537454	-0.859105	1.031	-0.562103
	Philippines	949	1.65787	0.853128	0.537454	-0.859105	0.891031	-0.732927
	Philippines	950	2.82279	0.843128	0.537454	-0.859105	1.51712	-0.724335
	Philippines	951	4.18813	0.953566	0.537454	-0.859105	2.25093	-0.819213
	Philippines	952	1.30455	0.439458	0.537454	-0.859105	0.701137	-0.377541
	Philippines	953	3.33211	0.570857	0.537454	-0.859105	1.79086	-0.490426
	Philippines	954	2.06496	0.928977	0.537454	-0.859105	1.10982	-0.798089
	Philippines	955	2.66216	0.367529	0.537454	-0.859105	1.43079	-0.315746
	Philippines	956	2.31862	0.549417	0.537454	-0.859105	1.24615	-0.472007
	Philippines	957	3.86276	1.09813	0.537454	-0.859105	2.07606	-0.943405
	Philippines	958	2.22837	0.558787	0.537454	-0.859105	1.19765	-0.480056
	Philippines	959	2.52775	0.442521	0.537454	-0.859105	1.35855	-0.380172
	Philippines	960	3.00001	0.853842	0.537454	-0.859105	1.61237	-0.73354
	Philippines	961	2.17485	0.819206	0.537454	-0.859105	1.16888	-0.703784
	Philippines	962	5.1397	1.09959	0.537454	-0.859105	2.76235	-0.944666
	Philippines	963	3.04751	1.13191	0.537454	-0.859105	1.6379	-0.972429
	Philippines	964	2.56639	0.779162	0.537454	-0.859105	1.37932	-0.669382
	Philippines	965	3.37609	0.335548	0.537454	-0.859105	1.81449	-0.288271
	Philippines	966	3.73207	1.33849	0.537454	-0.859105	2.00581	-1.1499
	Philippines	967	3.51422	1.09537	0.537454	-0.859105	1.88874	-0.941034
	Philippines	968	2.0988	1.00792	0.537454	-0.859105	1.12801	-0.865905
	Philippines	969	2.77535	0.945415	0.537454	-0.859105	1.49162	-0.812211
	Philippines	970	8.51973	0.24921	0.537454	-0.859105	4.57896	-0.214098
	Philippines	971	2.30525	1.26457	0.537454	-0.859105	1.23897	-1.08639
	Philippines	972	3.34332	0.661335	0.537454	-0.859105	1.79688	-0.568157
	Philippines	973	2.63954	1.11947	0.537454	-0.859105	1.41863	-0.961744
	Philippines	974	3.55323	1.74322	0.537454	-0.859105	1.9097	-1.49761
	Philippines	975	2.62392	0.693679	0.537454	-0.859105	1.41024	-0.595943
	Philippines	976	1.04751	0.583174	0.537454	-0.859105	0.562989	-0.501008
	Philippines	977	7.35509	1.32374	0.537454	-0.859105	3.95303	-1.13723
	Philippines	978	2.03827	0.269114	0.537454	-0.859105	1.09548	-0.231197
	Philippines	979	2.25178	0.896271	0.537454	-0.859105	1.21023	-0.769991
	Philippines	980	2.35944	0.443628	0.537454	-0.859105	1.26809	-0.381123
	Philippines	981	3.70451	0.199846	0.537454	-0.859105	1.99101	-0.171688
	Philippines	982	1.94194	0.741576	0.537454	-0.859105	1.0437	-0.637091
	Philippines	983	6.44394	0.718537	0.537454	-0.859105	3.46333	-0.617299
	Philippines	984	1.92507	0.594988	0.537454	-0.859105	1.03464	-0.511157
	Philippines	985	2.96525	1.46479	0.537454	-0.859105	1.59369	-1.25841
	Philippines	986	4.27501	0.950826	0.537454	-0.859105	2.29762	-0.81686
	Philippines	987	3.1999	1.65707	0.537454	-0.859105	1.7198	-1.4236
	Philippines	988	1.68801	1.09708	0.537454	-0.859105	0.90723	-0.942507
	Philippines	989	3.45795	0.967878	0.537454	-0.859105	1.85849	-0.831509
	Philippines	990	2.64302	0.818878	0.537454	-0.859105	1.4205	-0.703502
	Philippines	991	5.39942	1.13788	0.537454	-0.859105	2.90194	-0.977557
	Philippines	992	4.41629	0.703453	0.537454	-0.859105	2.37355	-0.60434
	Philippines	993	2.11488	1.4056	0.537454	-0.859105	1.13665	-1.20756
	Philippines	994	3.45921	0.83811	0.537454	-0.859105	1.85917	-0.720025
	Philippines	995	1.70536	0.696601	0.537454	-0.859105	0.916551	-0.598453
	Philippines	996	0.866395	0.725152	0.537454	-0.859105	0.465648	-0.622981
	Philippines	997	3.56797	1.12687	0.537454	-0.859105	1.91762	-0.968103
	Philippines	998	3.96342	1.14983	0.537454	-0.859105	2.13016	-0.987824
	Philippines	999	1.61297	0.409472	0.537454	-0.859105	0.866898	-0.351779
[truncated: 2,001 more rows]

## Sheet: Figure 3b
Figure 3b	country	tau_temp	tau_prec	tradeoff	hemisphere	continent	region	temp	prec	num	annual average pop_wgt temperature 1980-2019	annual precipitation(m per year)
	Colombia	0.852283	-0.330444	1	North hemisphere	South America	South America	low	high	46	19.5363	3.65013
	Bhutan	-0.110999	0.272062	2	North hemisphere	Asia	Southern Asia	low	high	3	14.5792	3.57291
	Costa Rica	0.900212	0.125093	0	North hemisphere	North America	Caribbean and Central America	low	high	42	20.8847	3.37742
	Ecuador	0.769169	0.414515	0	South hemisphere	South America	South America	low	high	50	18.6722	2.97216
	Indonesia	0.756456	0.245007	0	South hemisphere	Asia	South-Eastern Asia	medium	high	51	25.1679	2.75262
	Panama	0.899168	-0.392202	1	North hemisphere	North America	Caribbean and Central America	medium	high	44	25.2179	2.74264
	Malaysia	0.729735	0.220885	0	North hemisphere	Asia	South-Eastern Asia	high	high	28	26.2569	2.59676
	Philippines	0.537454	-0.859105	1	North hemisphere	Asia	South-Eastern Asia	medium	high	41	26.0375	2.39106
	Singapore	0.767132	0.578089	0	North hemisphere	Asia	South-Eastern Asia	high	high	49	27.0366	2.35394
	French Guiana	0.734221	-0.611082	1	North hemisphere	South America	South America	medium	high	47	25.8009	2.29406
	Guyana	0.731995	-0.629764	1	North hemisphere	South America	South America	medium	high	24	25.8968	2.17194
	Bangladesh	0.288045	0.439476	0	North hemisphere	Asia	Southern Asia	medium	high	5	25.3376	2.17114
	Nepal	0.258297	0.342724	0	North hemisphere	Asia	Southern Asia	low	high	2	20.0945	2.01079
	Laos	0.586458	-0.633564	1	North hemisphere	Asia	South-Eastern Asia	low	high	27	23.9826	1.98797
	Vietnam	0.524005	-0.743457	1	North hemisphere	Asia	South-Eastern Asia	medium	high	21	25.0564	1.97084
	Guatemala	0.752711	-0.206119	1	North hemisphere	North America	Caribbean and Central America	low	high	23	20.1298	1.89856
	Suriname	0.78964	-0.665183	1	North hemisphere	South America	South America	high	high	48	26.2205	1.88485
	Maldives	0.794136	0.355119	0	North hemisphere	Asia	Southern Asia	high	high	29	27.1507	1.85188
	Paraguay	0.148719	0.462621	0	South hemisphere	South America	South America	low	high	56	22.3948	1.7676
	Honduras	0.722274	0.348617	0	North hemisphere	North America	Caribbean and Central America	low	medium	25	23.0921	1.7089
	Venezuela	0.792959	-0.518173	1	North hemisphere	South America	South America	low	medium	45	24.8586	1.63331
	Belize	0.432387	-0.133421	1	North hemisphere	North America	Caribbean and Central America	medium	medium	18	25.5149	1.60124
	Bolivia	0.749967	-0.105267	1	South hemisphere	South America	South America	low	medium	54	15.3035	1.57167
	Cambodia	0.641837	-0.619838	1	North hemisphere	Asia	South-Eastern Asia	high	medium	37	27.9132	1.56646
	El Salvador	0.798042	0.243643	0	North hemisphere	North America	Caribbean and Central America	medium	medium	33	25.6469	1.52542
	Thailand	0.642612	-0.588985	1	North hemisphere	Asia	South-Eastern Asia	high	medium	32	27.1338	1.51901
	Brazil	0.551535	0.322051	0	South hemisphere	South America	South America	low	medium	53	22.8558	1.47074
	Bermuda	-0.144972	0.435111	2	North hemisphere	North America	Northern America	low	medium	1	21.7155	1.42049
	New Caledonia	0.331203	-0.617378	1	South hemisphere	Oceania	Melanesia	low	medium	55	21.8583	1.41777
	Trinidad and Tobago	0.74776	-0.531688	1	North hemisphere	North America	Caribbean and Central America	high	medium	43	26.0897	1.39177
	Nicaragua	0.881963	0.394862	0	North hemisphere	North America	Caribbean and Central America	medium	medium	38	25.7706	1.38838
	Grenada	0.702885	-0.544343	1	North hemisphere	North America	Caribbean and Central America	high	medium	40	26.3967	1.28601
	Peru	0.919851	-0.429385	1	South hemisphere	South America	South America	low	medium	52	15.8403	1.25945
	Uruguay	-0.211908	0.283071	2	South hemisphere	South America	South America	low	medium	57	17.0967	1.22748
	Dominica	0.721481	-0.423617	1	North hemisphere	North America	Caribbean and Central America	medium	medium	30	25.4926	1.18793
	Puerto Rico	0.656611	-0.269807	1	North hemisphere	North America	Caribbean and Central America	medium	medium	13	25.0807	1.18506
	Saint Vincent and the Grenadines	0.726828	-0.446912	1	North hemisphere	North America	Caribbean and Central America	high	medium	39	26.2916	1.14281
	Martinique	0.694257	-0.368789	1	North hemisphere	North America	Caribbean and Central America	medium	medium	31	25.7813	1.13392
	Dominican Republic	0.798494	0.514861	0	North hemisphere	North America	Caribbean and Central America	low	low	10	24.4195	1.09546
	Barbados	0.675842	-0.424729	1	North hemisphere	North America	Caribbean and Central America	high	low	36	26.3288	1.08243
	Jamaica	0.761542	0.318631	0	North hemisphere	North America	Caribbean and Central America	medium	low	26	25.3887	1.07193
	Mexico	-0.333612	0.382376	2	North hemisphere	North America	Caribbean and Central America	low	low	6	19.1391	1.07178
	Cayman Islands	0.454433	0.286197	0	North hemisphere	North America	Caribbean and Central America	high	low	9	26.6749	1.02243
	Bahamas	-0.13454	0.608851	2	North hemisphere	North America	Caribbean and Central America	low	low	4	24.8774	1.01635
	United States Virgin Islands	0.757932	-0.295979	1	North hemisphere	North America	Caribbean and Central America	high	low	16	26.2646	1.01232
	British Virgin Islands	0.752789	-0.260596	1	North hemisphere	North America	Caribbean and Central America	high	low	11	26.08	0.969912
	Cuba	0.229808	0.547302	0	North hemisphere	North America	Caribbean and Central America	medium	low	7	25.264	0.964188
	Antigua and Barbuda	0.724037	-0.230735	1	North hemisphere	North America	Caribbean and Central America	high	low	17	26.0802	0.94631
	Saint Lucia	0.703793	-0.380646	1	North hemisphere	North America	Caribbean and Central America	high	low	34	26.4701	0.932171
	Saint Kitts and Nevis	0.740562	-0.316088	1	North hemisphere	North America	Caribbean and Central America	medium	low	20	26.0234	0.910468
	Anguilla	0.736215	-0.233923	1	North hemisphere	North America	Caribbean and Central America	medium	low	12	26.0467	0.901422
	Saint Martin	0.744906	-0.284993	1	North hemisphere	North America	Caribbean and Central America	high	low	15	26.0802	0.897882
	Saint Barthelemy	0.7486	-0.264343	1	North hemisphere	North America	Caribbean and Central America	high	low	14	26.0824	0.891211
	Montserrat	0.732994	-0.320948	1	North hemisphere	North America	Caribbean and Central America	high	low	19	26.1188	0.87395
	Guadeloupe	0.687865	-0.372108	1	North hemisphere	North America	Caribbean and Central America	medium	low	22	25.7989	0.821127
	Turks and Caicos Islands	0.462616	0.311908	0	North hemisphere	North America	Caribbean and Central America	medium	low	8	25.9183	0.793214
	Aruba	0.71308	-0.614155	1	North hemisphere	North America	Caribbean and Central America	high	low	35	26.611	0.66552

## Sheet: Figure 4a
Figure 4a	SSP126						SSP245						SSP370						SSP585
			past	future	change(%)				past	future	change(%)				past	future	change(%)				past	future	change(%)
	BCC-CSM2-MR	r1i1p1f1	0.990689	0.889545	-10.2095		BCC-CSM2-MR	r1i1p1f1	0.961521	0.886506	-7.80173		BCC-CSM2-MR	r1i1p1f1	0.999888	0.876034	-12.3867		BCC-CSM2-MR	r1i1p1f1	0.993786	0.901999	-9.23615
	CAMS-CSM1-0	r1i1p1f1	1.42824	1.54936	8.48017		CAMS-CSM1-0	r1i1p1f1	1.40879	1.61189	14.4164		CAMS-CSM1-0	r1i1p1f1	1.4352	1.53413	6.89281		CAMS-CSM1-0	r1i1p1f1	1.44144	1.54266	7.0221
	CESM2-WACCM	r1i1p1f1	1.45862	1.78721	22.5277		CanESM5	r1i1p1f1	1.03926	0.918197	-11.6486		CanESM5	r1i1p1f1	1.18984	1.03803	-12.7587		CAS-ESM2-0	r1i1p1f1	1.12164	1.55259	38.4212
	CIESM	r1i1p1f1	1.22715	1.46732	19.5714		CanESM5-1	r1i1p1f1	0.853729	0.991087	16.0891		CanESM5-1	r1i1p1f1	1.08314	1.23625	14.1355		CESM2-WACCM	r1i1p1f1	1.6325	1.58405	-2.96788
	CMCC-CM2-SR5	r1i1p1f1	1.44821	1.47493	1.84484		CanESM5-CanOE	r1i1p2f1	1.03433	0.905377	-12.4676		CanESM5-CanOE	r1i1p2f1	1.09004	1.09661	0.602042		CIESM	r1i1p1f1	1.33736	1.2484	-6.65167
	CanESM5	r1i1p1f1	0.948816	0.829593	-12.5654		CAS-ESM2-0	r1i1p1f1	1.07343	1.55093	44.4843		CAS-ESM2-0	r1i1p1f1	1.08632	1.73224	59.4597		CMCC-CM2-SR5	r1i1p1f1	1.58891	1.64306	3.40786
	CanESM5-1	r1i1p1f1	0.787352	0.843727	7.16016		CIESM	r1i1p1f1	1.22243	1.25962	3.04202		CESM2-WACCM	r1i1p1f1	1.52564	1.76326	15.5751		CanESM5	r1i1p1f1	1.23902	1.11345	-10.1344
	EC-Earth3	r1i1p1f1	0.961747	1.37095	42.5475		CNRM-CM6-1	r1i1p1f2	1.2974	1.07532	-17.1177		CMCC-CM2-SR5	r1i1p1f1	1.55652	1.98703	27.6585		CanESM5-1	r1i1p1f1	1.15991	1.15943	-0.0415365
	EC-Earth3-Veg	r1i1p1f1	1.00977	1.39454	38.1051		CNRM-CM6-1-HR	r1i1p1f2	0.752474	0.807824	7.3557		CNRM-CM6-1	r1i1p1f2	1.31345	1.2476	-5.01399		EC-Earth3	r1i1p1f1	1.10715	1.66638	50.5104
	EC-Earth3-Veg-LR	r1i1p1f1	1.04922	1.22131	16.4016		CNRM-ESM2-1	r1i1p1f2	1.10592	1.49227	34.9345		CNRM-CM6-1-HR	r1i1p1f2	0.779498	0.876299	12.4184		EC-Earth3-CC	r1i1p1f1	1.39218	1.50423	8.04838
	FGOALS-g3	r1i1p1f1	1.15073	1.19435	3.79039		EC-Earth3	r1i1p1f1	1.00609	1.4424	43.3664		CNRM-ESM2-1	r1i1p1f2	1.15241	1.42761	23.8811		EC-Earth3-Veg	r1i1p1f1	1.20718	1.57527	30.4917
	FIO-ESM-2-0	r1i1p1f1	1.13126	1.24675	10.2084		EC-Earth3-CC	r1i1p1f1	1.25659	1.43205	13.9631		EC-Earth3	r1i1p1f1	1.05637	1.52542	44.4027		EC-Earth3-Veg-LR	r1i1p1f1	1.12272	1.33585	18.9836
	IPSL-CM6A-LR	r1i1p1f1	1.30702	1.14669	-12.2671		EC-Earth3-Veg	r1i1p1f1	1.01667	1.25279	23.2251		EC-Earth3-Veg	r1i1p1f1	1.1438	1.39768	22.1965		FGOALS-g3	r1i1p1f1	1.30404	1.20767	-7.39005
	IPSL-CM5A2-INCA	r1i1p1f1	0.770994	0.567698	-26.368		EC-Earth3-Veg-LR	r1i1p1f1	1.09001	1.26627	16.1698		EC-Earth3-Veg-LR	r1i1p1f1	1.07228	1.15748	7.94563		FIO-ESM-2-0	r1i1p1f1	1.3232	1.31689	-0.476496
	MIROC6	r1i1p1f1	1.41986	1.53177	7.88227		FGOALS-g3	r1i1p1f1	1.18377	1.09265	-7.6978		FGOALS-g3	r1i1p1f1	1.31359	1.14366	-12.9364		MRI-ESM2-0	r1i1p1f1	1.33787	1.21697	-9.03667
	MIROC6	r3i1p1f1	1.53189	1.46328	-4.47862		FIO-ESM-2-0	r1i1p1f1	1.18874	1.37331	15.5259		GFDL-ESM4	r1i1p1f1	1.25734	1.42833	13.5998		NESM3	r1i1p1f1	1.024	0.816162	-20.2963
	MIROC6	r25i1p1f1	1.11763	1.39601	24.9077		GFDL-CM4	r1i1p1f1	1.08328	1.22607	13.1817		GISS-E2-1-G	r1i1p1f2	0.994056	1.035	4.11916		CNRM-CM6-1	r1i1p1f2	1.42107	1.30816	-7.94596
	MIROC6	r26i1p1f1	1.43448	1.50351	4.81164		GFDL-ESM4	r1i1p1f1	1.20784	1.3713	13.533		INM-CM4-8	r1i1p1f1	0.616871	0.523716	-15.1011		CNRM-CM6-1-HR	r1i1p1f2	0.92382	0.960538	3.9746
	MIROC6	r46i1p1f1	1.35786	1.5555	14.5554		GISS-E2-1-G	r1i1p1f2	0.968456	1.20255	24.1723		INM-CM5-0	r1i1p1f1	0.692666	0.507921	-26.6716		CNRM-ESM2-1	r1i1p1f2	1.25888	1.47915	17.497
	MIROC6	r48i1p1f1	1.46899	1.58358	7.80101		HadGEM3-GC31-LL	r1i1p1f3	1.16668	0.977789	-16.1906		IPSL-CM5A2-INCA	r1i1p1f1	0.88715	0.692399	-21.9524		CanESM5-CanOE	r1i1p2f1	1.23613	1.10591	-10.5345
	MIROC6	r50i1p1f1	1.24347	1.35001	8.56864		INM-CM4-8	r1i1p1f1	0.563787	0.465456	-17.4413		KACE-1-0-G	r1i1p1f1	0.964081	0.883847	-8.32232		E3SM-1-1	r1i1p1f1	1.40275	1.56593	11.633
	MIROC6	r5i1p1f1	1.13859	1.59154	39.781		INM-CM5-0	r1i1p1f1	0.612223	0.454896	-25.6977		MCM-UA-1-0	r1i1p1f2	1.08122	0.829544	-23.277		GFDL-CM4	r1i1p1f1	1.16867	1.33493	14.2263
	MIROC6	r6i1p1f1	1.31409	1.42467	8.41528		IPSL-CM6A-LR	r1i1p1f1	1.37567	1.25653	-8.6602		MIROC6	r3i1p1f1	1.5279	1.74521	14.2231		GFDL-ESM4	r1i1p1f1	1.27006	1.45976	14.9364
	MIROC6	r7i1p1f1	1.28551	1.59726	24.2506		KACE-1-0-G	r1i1p1f1	0.866825	0.74048	-14.5757		MIROC6	r5i1p1f1	1.06647	1.61471	51.4063		GISS-E2-1-G	r1i1p1f2	1.00608	1.16866	16.16
	MIROC6	r8i1p1f1	1.36873	1.47288	7.60958		MCM-UA-1-0	r1i1p1f2	1.02637	0.678873	-33.8572		MIROC6	r6i1p1f1	1.38541	1.69425	22.2927		HadGEM3-GC31-LL	r1i1p1f3	1.2895	1.08092	-16.1756
	MIROC6	r9i1p1f1	1.43114	1.24734	-12.8433		MIROC6	r1i1p1f1	1.43506	1.50482	4.8612		MIROC6	r7i1p1f1	1.37058	1.57992	15.274		HadGEM3-GC31-MM	r1i1p1f3	1.21177	1.15012	-5.08782
	MIROC6	r10i1p1f1	1.37831	1.46919	6.59413		MIROC6	r3i1p1f1	1.49353	1.77173	18.6269		MIROC6	r15i1p1f1	1.45776	1.60033	9.78017		INM-CM4-8	r1i1p1f1	0.636494	0.503278	-20.9296
	MIROC6	r11i1p1f1	1.43999	1.51291	5.06343		MIROC6	r5i1p1f1	1.13387	1.43007	26.1229		MIROC6	r25i1p1f1	1.14408	1.75971	53.8093		INM-CM5-0	r1i1p1f1	0.694506	0.584237	-15.8773
	MIROC6	r12i1p1f1	1.49069	1.37536	-7.73663		MIROC6	r6i1p1f1	1.38411	1.59779	15.4375		MIROC6	r26i1p1f1	1.45647	1.65006	13.2923		KACE-1-0-G	r1i1p1f1	1.04169	0.964201	-7.43851
	MIROC6	r13i1p1f1	1.34039	1.61858	20.7542		MIROC6	r7i1p1f1	1.31096	1.57144	19.8693		MIROC6	r43i1p1f1	1.38591	1.6659	20.2025		KIOST-ESM	r1i1p1f1	1.55456	1.30494	-16.0573
	MIROC6	r15i1p1f1	1.42349	1.35202	-5.02075		MIROC6	r15i1p1f1	1.44886	1.56762	8.1967		MIROC6	r48i1p1f1	1.49152	1.66949	11.9327		MCM-UA-1-0	r1i1p1f2	1.08843	0.863695	-20.6478
	MIROC6	r16i1p1f1	1.63028	1.22538	-24.8363		MIROC6	r17i1p1f1	1.35117	1.67363	23.8647		MIROC6	r50i1p1f1	1.21409	1.52867	25.9111		MPI-ESM1-2-HR	r1i1p1f1	1.10204	1.10142	-0.0561467
	MIROC6	r17i1p1f1	1.31724	1.49775	13.7035		MIROC6	r18i1p1f1	1.36582	1.46196	7.0393		MIROC6	r9i1p1f1	1.45018	1.66329	14.6957		MPI-ESM1-2-HR	r2i1p1f1	0.949495	0.989481	4.2112
	MIROC6	r18i1p1f1	1.34885	1.2221	-9.39758		MIROC6	r34i1p1f1	1.46174	1.60483	9.78912		MIROC6	r10i1p1f1	1.4717	1.69779	15.3621		MPI-ESM1-2-LR	r1i1p1f1	1.02547	1.07096	4.43672
	MIROC6	r20i1p1f1	1.44529	1.36872	-5.29819		MIROC6	r46i1p1f1	1.35113	1.67479	23.9553		MIROC6	r11i1p1f1	1.48325	1.60397	8.13946		UKESM1-0-LL	r1i1p1f2	1.39187	1.09032	-21.665
	MIROC6	r21i1p1f1	1.35926	1.46058	7.45407		MIROC6	r50i1p1f1	1.25918	1.71197	35.9589		MIROC6	r12i1p1f1	1.54543	1.66579	7.78802		MIROC6	r5i1p1f1	1.14773	1.49136	29.9402
	MIROC6	r22i1p1f1	1.29824	1.49362	15.0497		MIROC6	r9i1p1f1	1.40707	1.70993	21.5242		MIROC6	r13i1p1f1	1.34889	1.6629	23.2792		MIROC6	r6i1p1f1	1.34361	1.67997	25.0337
	MIROC6	r23i1p1f1	1.37433	1.34451	-2.16944		MIROC6	r10i1p1f1	1.42189	1.55419	9.30405		MIROC6	r19i1p1f1	1.53986	1.67874	9.01951		MIROC6	r7i1p1f1	1.34552	1.65796	23.2205
	MIROC6	r28i1p1f1	1.42166	1.164	-18.1239		MIROC6	r11i1p1f1	1.48029	1.54352	4.27164		MIROC6	r20i1p1f1	1.43268	1.50975	5.37915		MIROC6	r11i1p1f1	1.49232	1.77559	18.9817
	MIROC6	r29i1p1f1	1.38898	1.46655	5.58428		MIROC6	r12i1p1f1	1.50598	1.63664	8.67553		MIROC6	r21i1p1f1	1.41537	1.61058	13.7921		MIROC6	r13i1p1f1	1.38098	1.69735	22.9096
	MIROC6	r30i1p1f1	1.27441	1.50754	18.2933		MIROC6	r13i1p1f1	1.3281	1.61053	21.266		MIROC6	r22i1p1f1	1.36078	1.70361	25.1938		MIROC6	r15i1p1f1	1.42449	1.57525	10.5838
	MIROC6	r31i1p1f1	1.20656	1.32972	10.2075		MIROC6	r21i1p1f1	1.37633	1.55943	13.3037		MIROC6	r23i1p1f1	1.46451	1.70313	16.2932		MIROC6	r17i1p1f1	1.39661	1.64915	18.0824
	MIROC6	r32i1p1f1	1.43877	1.65195	14.817		MIROC6	r22i1p1f1	1.3469	1.54777	14.9133		MIROC6	r28i1p1f1	1.40892	1.63189	15.8256		MIROC6	r18i1p1f1	1.42215	1.64014	15.3288
	MIROC6	r34i1p1f1	1.43533	1.49397	4.08579		MIROC6	r23i1p1f1	1.44664	1.55579	7.54481		MIROC6	r29i1p1f1	1.44208	1.69642	17.6373		MIROC6	r22i1p1f1	1.37465	1.60464	16.7309
	MIROC6	r35i1p1f1	1.3127	1.52885	16.4665		MIROC6	r24i1p1f1	1.40544	1.67797	19.3912		MIROC6	r30i1p1f1	1.28689	1.63047	26.6986		MIROC6	r23i1p1f1	1.40464	1.70341	21.2705
	MIROC6	r36i1p1f1	1.52412	1.48713	-2.42679		MIROC6	r25i1p1f1	1.13302	1.58328	39.7392		MIROC6	r31i1p1f1	1.27486	1.71837	34.7884		MIROC6	r25i1p1f1	1.20323	1.44114	19.7732
	MIROC6	r37i1p1f1	1.53234	1.40481	-8.32301		MIROC6	r26i1p1f1	1.45657	1.5077	3.51049		MIROC6	r35i1p1f1	1.34218	1.62903	21.3717		MIROC6	r35i1p1f1	1.39495	1.46509	5.02774
	MIROC6	r39i1p1f1	1.24423	1.47459	18.5136		MIROC6	r27i1p1f1	1.46639	1.69682	15.7136		MIROC6	r36i1p1f1	1.5626	1.64842	5.49257		MIROC6	r36i1p1f1	1.59404	1.49912	-5.95446
	MIROC6	r40i1p1f1	1.42916	1.67474	17.1833		MIROC6	r28i1p1f1	1.39255	1.48979	6.98229		MIROC6	r37i1p1f1	1.52756	1.55849	2.02478		MIROC6	r43i1p1f1	1.42064	1.52596	7.41371
	MIROC6	r41i1p1f1	1.21119	1.55422	28.3217		MIROC6	r29i1p1f1	1.43936	1.52845	6.18945		MIROC6	r38i1p1f1	1.35187	1.58196	17.0202		MIROC6	r50i1p1f1	1.23569	1.4327	15.9437
	MIROC6	r42i1p1f1	1.44074	1.60672	11.5206		MIROC6	r30i1p1f1	1.24158	1.52967	23.2031		MIROC6	r39i1p1f1	1.28737	1.59183	23.6497		MIROC6	r28i1p1f1	1.49018	1.40782	-5.5271
	MIROC6	r43i1p1f1	1.36287	1.65008	21.0738		MIROC6	r31i1p1f1	1.26684	1.67309	32.0684		MIROC6	r40i1p1f1	1.43435	1.65892	15.6564		MIROC6	r29i1p1f1	1.46127	1.6588	13.5182
	MRI-ESM2-0	r1i1p1f1	1.30451	1.09289	-16.2216		MIROC6	r36i1p1f1	1.55007	1.61428	4.14233		MIROC6	r41i1p1f1	1.26749	1.56884	23.775		MIROC6	r30i1p1f1	1.33374	1.64456	23.304
	NESM3	r1i1p1f1	0.888543	0.798232	-10.164		MIROC6	r37i1p1f1	1.58481	1.38884	-12.3654		MIROC-ES2L	r2i1p1f2	1.761	1.77354	0.712013		MIROC6	r31i1p1f1	1.29949	1.57818	21.4463
	CNRM-CM6-1	r1i1p1f2	1.28402	1.18589	-7.64226		MIROC6	r38i1p1f1	1.25838	1.45748	15.8218		MIROC-ES2L	r6i1p1f2	1.45161	1.92363	32.5163		MIROC6	r38i1p1f1	1.33614	1.617	21.0206
	CNRM-CM6-1-HR	r1i1p1f2	0.66453	0.796509	19.8605		MIROC6	r39i1p1f1	1.23598	1.73494	40.3692		MPI-ESM1-2-HR	r1i1p1f1	1.04139	0.976529	-6.22829		MIROC6	r39i1p1f1	1.33192	1.67529	25.7804
	CNRM-ESM2-1	r1i1p1f2	1.08339	1.43453	32.4115		MIROC6	r40i1p1f1	1.39947	1.61661	15.516		MPI-ESM1-2-HR	r2i1p1f1	0.860357	1.08135	25.6866		MIROC6	r40i1p1f1	1.47578	1.48599	0.692323
	CanESM5-CanOE	r1i1p2f1	0.873371	1.00845	15.4668		MIROC6	r41i1p1f1	1.24407	1.68264	35.2528		MPI-ESM1-2-HR	r3i1p1f1	1.0029	1.09147	8.83162		MIROC6	r41i1p1f1	1.33168	1.63394	22.6983
	GFDL-ESM4	r1i1p1f1	1.22173	1.1647	-4.66749		MIROC6	r42i1p1f1	1.44039	1.60679	11.5521		MPI-ESM1-2-HR	r4i1p1f1	0.995047	0.896167	-9.9372
	GISS-E2-1-G	r1i1p1f2	0.952625	1.13402	19.0421		MIROC6	r43i1p1f1	1.34571	1.69323	25.8245		MPI-ESM1-2-HR	r5i1p1f1	1.06418	1.00108	-5.92917
	HadGEM3-GC31-LL	r1i1p1f3	1.1061	1.04724	-5.32143		MPI-ESM1-2-HR	r1i1p1f1	0.992518	1.00217	0.972453		MPI-ESM1-2-HR	r6i1p1f1	0.876139	0.967111	10.3833
	HadGEM3-GC31-MM	r1i1p1f3	1.03675	0.864183	-16.6447		MPI-ESM1-2-HR	r2i1p1f1	0.846041	0.892105	5.44464		MPI-ESM1-2-HR	r7i1p1f1	1.08873	0.994448	-8.66018
	INM-CM5-0	r1i1p1f1	0.588094	0.525865	-10.5815		MPI-ESM1-2-LR	r1i1p1f1	0.996953	0.95393	-4.3154		MPI-ESM1-2-HR	r8i1p1f1	0.925049	0.895755	-3.16674
	KACE-1-0-G	r1i1p1f1	0.838197	0.845587	0.881708		MPI-ESM1-2-LR	r2i1p1f1	1.10147	1.07798	-2.13228		MPI-ESM1-2-HR	r9i1p1f1	0.945924	0.89733	-5.13722
	KIOST-ESM	r1i1p1f1	1.4206	1.39653	-1.69494		MPI-ESM1-2-LR	r3i1p1f1	0.987386	1.25575	27.1794		MPI-ESM1-2-HR	r10i1p1f1	1.05846	0.87516	-17.3173
	MCM-UA-1-0	r1i1p1f2	0.970446	0.62883	-35.2019		MPI-ESM1-2-LR	r4i1p1f1	1.14875	1.16429	1.35283		MPI-ESM1-2-LR	r1i1p1f1	1.02121	1.10109	7.8218
	MPI-ESM1-2-HR	r1i1p1f1	0.928156	0.877744	-5.43142		MPI-ESM1-2-LR	r5i1p1f1	1.1933	0.987908	-17.212		MPI-ESM1-2-LR	r2i1p1f1	1.12302	1.11982	-0.284502
	MPI-ESM1-2-LR	r1i1p1f1	0.961655	1.00203	4.19796		MPI-ESM1-2-LR	r6i1p1f1	0.921583	1.04207	13.0734		MPI-ESM1-2-LR	r3i1p1f1	1.03073	1.13134	9.76072
	UKESM1-0-LL	r1i1p1f2	1.18618	1.18309	-0.260604		MPI-ESM1-2-LR	r7i1p1f1	1.06895	1.03386	-3.28265		MPI-ESM1-2-LR	r4i1p1f1	1.22963	1.02606	-16.5554
							MPI-ESM1-2-LR	r8i1p1f1	1.06637	0.931036	-12.6913		MPI-ESM1-2-LR	r5i1p1f1	1.22753	1.1232	-8.49901
							MPI-ESM1-2-LR	r9i1p1f1	1.22128	1.08405	-11.2364		MPI-ESM1-2-LR	r6i1p1f1	1.0215	1.06653	4.4091
							MPI-ESM1-2-LR	r10i1p1f1	1.00738	0.804779	-20.1115		MPI-ESM1-2-LR	r7i1p1f1	1.12376	0.949572	-15.5004
							MPI-ESM1-2-LR	r11i1p1f1	0.949364	1.02952	8.44273		MPI-ESM1-2-LR	r8i1p1f1	1.09392	1.04303	-4.65209
							MPI-ESM1-2-LR	r12i1p1f1	1.034	1.22524	18.4953		MPI-ESM1-2-LR	r9i1p1f1	1.25368	0.991394	-20.9213
							MPI-ESM1-2-LR	r13i1p1f1	1.00862	1.15417	14.4306		MPI-ESM1-2-LR	r10i1p1f1	1.07176	1.17347	9.48993
							MPI-ESM1-2-LR	r14i1p1f1	1.00884	0.985561	-2.30756		MPI-ESM1-2-LR	r11i1p1f1	1.00121	1.08272	8.14113
							MPI-ESM1-2-LR	r15i1p1f1	1.17882	1.09291	-7.28829		MPI-ESM1-2-LR	r12i1p1f1	1.04147	1.14899	10.324
							MPI-ESM1-2-LR	r16i1p1f1	1.17474	1.14743	-2.32526		MPI-ESM1-2-LR	r13i1p1f1	0.953618	1.08605	13.8871
							MPI-ESM1-2-LR	r17i1p1f1	1.07708	1.17405	9.00264		MPI-ESM1-2-LR	r14i1p1f1	1.0228	1.15658	13.0798
							MPI-ESM1-2-LR	r18i1p1f1	1.08377	1.05548	-2.61009		MPI-ESM1-2-LR	r15i1p1f1	1.05493	1.1915	12.946
							MPI-ESM1-2-LR	r19i1p1f1	1.15394	1.06713	-7.52238		MPI-ESM1-2-LR	r16i1p1f1	1.19865	0.931638	-22.276
							MPI-ESM1-2-LR	r20i1p1f1	0.816219	0.957375	17.294		MPI-ESM1-2-LR	r17i1p1f1	1.13116	0.996226	-11.9291
							MPI-ESM1-2-LR	r21i1p1f1	1.07132	0.886668	-17.236		MPI-ESM1-2-LR	r18i1p1f1	1.11912	1.0986	-1.834
							MPI-ESM1-2-LR	r22i1p1f1	1.12879	1.0046	-11.0018		MPI-ESM1-2-LR	r19i1p1f1	1.17041	1.17272	0.197661
							MPI-ESM1-2-LR	r23i1p1f1	1.02972	0.922314	-10.431		MPI-ESM1-2-LR	r20i1p1f1	0.848344	1.11004	30.8475
							MPI-ESM1-2-LR	r24i1p1f1	0.964969	1.04863	8.67017		MPI-ESM1-2-LR	r21i1p1f1	1.07149	0.924187	-13.7475
							MPI-ESM1-2-LR	r25i1p1f1	1.07415	0.956734	-10.9312		MPI-ESM1-2-LR	r22i1p1f1	1.22093	1.0148	-16.8826
							MPI-ESM1-2-LR	r26i1p1f1	1.03102	1.06025	2.83451		MPI-ESM1-2-LR	r23i1p1f1	1.12859	0.874803	-22.4871
							MPI-ESM1-2-LR	r27i1p1f1	0.995766	0.98149	-1.43363		MPI-ESM1-2-LR	r24i1p1f1	0.98258	1.0031	2.08848
							MPI-ESM1-2-LR	r28i1p1f1	1.02258	1.15982	13.4216		MPI-ESM1-2-LR	r25i1p1f1	1.10823	1.19573	7.89528
							MPI-ESM1-2-LR	r29i1p1f1	1.18413	1.26477	6.81035		MPI-ESM1-2-LR	r26i1p1f1	1.08668	1.02021	-6.1167
							MPI-ESM1-2-LR	r30i1p1f1	0.934645	1.02511	9.67931		MPI-ESM1-2-LR	r27i1p1f1	1.0623	1.08495	2.13201
							MRI-ESM2-0	r1i1p1f1	1.34371	1.1197	-16.6713		MPI-ESM1-2-LR	r28i1p1f1	1.00525	0.95481	-5.01722
							NESM3	r1i1p1f1	0.924615	0.790148	-14.543		MPI-ESM1-2-LR	r29i1p1f1	1.23491	0.931232	-24.5908
							UKESM1-0-LL	r1i1p1f2	1.25523	1.04568	-16.6943		MPI-ESM1-2-LR	r30i1p1f1	0.967298	0.980226	1.33644
							MIROC-ES2L	r2i1p1f2	1.73319	1.88242	8.61051		MRI-ESM2-0	r1i1p1f1	1.29224	1.2619	-2.34774
							MIROC-ES2L	r6i1p1f2	1.3685	1.84885	35.1007		MRI-ESM2-0	r2i1p1f1	1.25117	1.30543	4.33627
							MIROC-ES2L	r10i1p1f2	1.55586	1.75677	12.9132		MRI-ESM2-0	r3i1p1f1	1.29217	1.42779	10.4962
							MIROC-ES2L	r18i1p1f2	1.55394	1.87395	20.5936		MRI-ESM2-0	r4i1p1f1	1.36577	1.24631	-8.74626
							MIROC-ES2L	r21i1p1f2	1.31774	1.82619	38.5848		MRI-ESM2-0	r5i1p1f1	1.22102	1.06876	-12.4697
							MIROC-ES2L	r22i1p1f2	1.56783	1.85525	18.3321		UKESM1-0-LL	r1i1p1f2	1.293	1.1524	-10.8743
							MIROC-ES2L	r24i1p1f2	1.37572	1.80253	31.0248
							MIROC-ES2L	r27i1p1f2	1.44043	1.82063	26.3942
							MIROC-ES2L	r29i1p1f2	1.42875	1.90688	33.4648
							MIROC-ES2L	r30i1p1f2	1.54403	1.94743	26.1267

[truncated: 6 more sheets: Figure 4b, Figure 4c, Figure 4 de, Figure 4f, figure s1a, figure s1b]
